# Supplementary material for: MEK inhibition reduced vascular tumor growth and coagulopathy in a mouse model with hyperactive GNAQ
Source: Nat Commun. 2023 Apr 6;14:1929. doi: 10.1038/s41467-023-37516-7 (PMC10079932; doi:10.1038/s41467-023-37516-7)
Supplement: Supplementary file 17 — Source Data [file 41467_2023_37516_MOESM17_ESM.xlsx]

## Sheet: Fig 1
Figure 1a
Survival pups
	Days elapsed	iCdh5-GNAQ^Q209L(10μg tamoxifen)	iCdh5 (10μg tamoxifen)
#1	4	1
#2	6	1
#3	6	1
#4	6	1
#5	4	1
#6	4	1
#7	4	1
#8	4	1
#9	4	1
#10	4	1
#11	4	1
#12	4	1
#1 iCdh5	6		0
#2 iCdh5	6		0
#3 iCdh5	6		0
#4 iCdh5	6		0
#5 iCdh5	6		0
#6 iCdh5	6		0
#7 iCdh5	6		0
#8 iCdh5	6		0
Figure 1d
Subcutaneous tissue pups	Vessel diameter (uM)	Control	#1 WT	#2 WT	#3 WT	#4 GNAQ	#5 GNAQ	#6 iCdh5	#7 iCdh5	#8 iCdh5	#9 iCdh5	#10 iCdh5-GNAQ (no tam)	#11 iCdh5-GNAQ (no tam)	#12 iCdh5-GNAQ (no tam)	#13 iCdh5-GNAQ (no tam)	#14 iCdh5-GNAQ (no tam)
			5.74279	5.91248	5.57785	6.43852	6.33996	6.14896	5.78849	5.67929	5.56807	5.72447	7.01815	5.93894	6.44948	6.66444
		Mutant	#1	#2	#3	#4	#5	#6	#7	#8	#9	#10	#11
			10.6278	7.90246	8.09621	9.55203	10.9485	9.59635	8.77592	12.0671	9.58073	9.59812	9.29268
	Vascular area (%)	Control	#1 WT	#2 WT	#3 WT	#4 GNAQ	#5 GNAQ	#6 iCdh5	#7 iCdh5	#8 iCdh5	#9 iCdh5	#10 iCdh5-GNAQ (no tam)	#11 iCdh5-GNAQ (no tam)	#12 iCdh5-GNAQ (no tam)	#13 iCdh5-GNAQ (no tam)	#14 iCdh5-GNAQ (no tam)
			39.9449	29.3116	32.8038	44.1664	29.1544	40.7567	30.5505	34.5963	30.683	40.3724	31.5109	35.6045	37.2735	36.9202
		Mutant	#1	#2	#3	#4	#5	#6	#7	#8	#9	#10	#11
			39.9479	38.7067	32.7901	42.4583	40.1161	39.3955	42.7079	44.97	40.1737	41.2641	48.0217
	Tufts/vascular area (number/mm^2)	Control	#1 WT	#2 WT	#3 WT	#4 GNAQ	#5 GNAQ	#6 iCdh5	#7 iCdh5	#8 iCdh5	#9 iCdh5	#10 iCdh5-GNAQ (no tam)	#11 iCdh5-GNAQ (no tam)	#12 iCdh5-GNAQ (no tam)	#13 iCdh5-GNAQ (no tam)	#14 iCdh5-GNAQ (no tam)
			0	0	0	0	0	0	0	0	0	0	0	0	0	0
		Mutant	#1	#2	#3	#4	#5	#6	#7	#8	#9	#10	#11
			62.1004	59.8191	161.4	124.6	117.5	119.6	187.33	139.3	162.098	124.7	83.95
	Tuft area/vascular area (%)	Control	#1 WT	#2 WT	#3 WT	#4 GNAQ	#5 GNAQ	#6 iCdh5	#7 iCdh5	#8 iCdh5	#9 iCdh5	#10 iCdh5-GNAQ (no tam)	#11 iCdh5-GNAQ (no tam)	#12 iCdh5-GNAQ (no tam)	#13 iCdh5-GNAQ (no tam)	#14 iCdh5-GNAQ (no tam)
			0	0	0	0	0	0	0	0	0	0	0	0	0	0
		Mutant	#1	#2	#3	#4	#5	#6	#7	#8	#9	#10	#11
			10.6321	11.8239	21.9232	26.5209	33.7094	20.7304	18.802	31.0827	24.2582	27.4511	18.5663
Figure 1f
Intestinal tissue pups
	Vessel diameter (uM)	Control	#1 iCdh5	#2 iCdh5	#3 iCdh5-GNAQ (no tam)
			3.92518	3.16525	3.62871
		Mutant	#1	#2	#3	#4
			5.768	5.93938	6.96134	7.63944
	Vascular area (%)	Control	#1 iCdh5	#2 iCdh5	#3 iCdh5-GNAQ (no tam)
			13.1958	12.766	12.9879
		Mutant	#1	#2	#3	#4
			15.9637	13.8617	16.1666	17.7886
	Tufts/vascular area (number/mm^2)	Control	#1 iCdh5	#2 iCdh5	#3 iCdh5-GNAQ (no tam)
			0	0	0
		Mutant	#1	#2	#3	#4
			222.728	166.566	294.553	274.411
	Tuft area/vascular area (%)	Control	#1 iCdh5	#2 iCdh5	#3 iCdh5-GNAQ (no tam)
			0	0	0
		Mutant	#1	#2	#3	#4
			23.8389	11.7929	37.8347	29.0332

## Sheet: Fig 2
Figure 2a
Survival adults 75mg/kg tamoxifen		Days elapsed	iCdh5-GNAQ209L	Controls
	#1	5	1
	#2	5	1
	#3	7	1
	#4	6	1
	#5	7	1
	#6	9	1
	#7	11	1
	#8	9	1
	#9	7	1
	#10	11	1
	#11	7	1
	#12	7	1
	#13	7	1
	#14	7	1
	#15	7	1
	#16	6	1
	#17	7	1
	#18	7	1
	#19	7	1
	#20	7	1
	#21	6	1
	#22	6	1
	#23	6	1
	#24	6	1
	#25	6	1
	#26	6	1
	#27	6	1
	#28	6	1
	#1 iCdh5	150		0
	#2 iCdh5	150		0
	#3 iCdh5	150		0
	#4 iCdh5	150		0
	#5 iCdh5	150		0
	#6 iCdh5	150		0
	#7 GNAQ	150		0
	#8 GNAQ	150		0
	#9 GNAQ	150		0
	#10 GNAQ	150		0
	#11 GNAQ	150		0
	#12 GNAQ	150		0
	#13 iCdh5-GNAQ (no tam)	150		0
	#14 iCdh5-GNAQ (no tam)	150		0
	#15 iCdh5-GNAQ (no tam)	150		0
	#16 iCdh5-GNAQ (no tam)	360		0
	#13 iCdh5-GNAQ (no tam)	360		0
	#14 iCdh5-GNAQ (no tam)	360		0
	#15 iCdh5-GNAQ (no tam)	390		0
	#16 iCdh5-GNAQ (no tam)	390		0
Figure 2c
Subcutaneous tissue adult
	Vascular density	Controls	#1 GNAQ	#2 GNAQ	#3 GNAQ	#4 GNAQ	#5 GNAQ	#6 GNAQ	#6 GNAQ	#7 GNAQ	#8 GNAQ	#9 Cdh5	#10 Cdh5	#11 Cdh5	#12 Cdh5	#13 iCdh5-GNAQ (no tam)	#14 iCdh5-GNAQ (no tam)	#15 iCdh5-GNAQ (no tam)	#16 iCdh5-GNAQ (no tam)
			69.3383	173.605	172.664	207.959	213.305	150.343	124.338	96.1143	121.207	121.178	121.453	174.699	111.717	78.6236	154.377	131.385	151.251
		Mutants	#1	#2	#3	#4	#5	#6	#7	#8	#9	#10	#11	#12	#13	#14	#15	#16	#17
			222.256	238.028	320.83	264.163	267.364	206.082	277.966	260.159	306.312	237.647	221.733	222.086	198.325	269.114	239.957	307.316	248.304
	Vascular area	Controls	#1 GNAQ	#2 GNAQ	#3 GNAQ	#4 GNAQ	#5 GNAQ	#6 GNAQ	#6 GNAQ	#7 GNAQ	#8 GNAQ	#9 Cdh5	#10 Cdh5	#11 Cdh5	#12 Cdh5	#13 iCdh5-GNAQ (no tam)	#14 iCdh5-GNAQ (no tam)	#15 iCdh5-GNAQ (no tam)	#16 iCdh5-GNAQ (no tam)
			1.19847	1.9745	1.50984	2.1008	1.54496	1.11873	0.955461	1.18922	1.00128	0.987244	1.60659	2.44405	1.41102	0.540779	1.11098	1.627	2.96785
		Mutants	#1	#2	#3	#4	#5	#6	#7	#8	#9	#10	#11	#12	#13	#14	#15	#16	#17
			5.1416	5.38109	8.36069	3.61633	2.79424	7.34153	4.62265	3.87437	3.49638	2.75824	2.85425	2.51812	1.92346	4.88057	6.27761	8.45162	4.29338
Figure 2d
Subcutaneous tissue adult
	Vessel size distribution	Controls		#1 GNAQ	#2 GNAQ	#3 GNAQ	#4 GNAQ	#5 GNAQ	#6 GNAQ	#6 GNAQ	#7 GNAQ	#8 GNAQ	#9 Cdh5	#10 Cdh5	#11 Cdh5	#12 Cdh5	#13 iCdh5-GNAQ (no tam)	#14 iCdh5-GNAQ (no tam)	#15 iCdh5-GNAQ (no tam)	#16 iCdh5-GNAQ (no tam)
			small (<100μm^2)	65.686	78.389	84.188	74.4681	84.4408	82.9493	86.905	80.4	82.6667	88.0597	89.4977	79.5053	78.5714	93.9394	92.2509	90.2128	89.5307
			large (>100μm^2)	34.3137	21.611	15.812	25.5319	15.5592	17.0507	13.0952	19.6	17.3333	11.9403	10.5023	20.4947	21.4286	6.06061	7.74908	9.78723	10.4693
		Mutants		#1	#2	#3	#4	#5	#6	#7	#8	#9	#10	#11	#12	#13	#14	#15	#16	#17
			small (<100μm^2)	48.5452	58.143	49.9	72.2	73.3146	39.9267	63.9148	61.1111	73.0721	77.0531	75.3012	78.9617	80.814	61.3187	64.7202	61.0759	62.381
			large (>100μm^2)	51.4548	41.8571	50.1078	27.7997	26.6854	60.0733	36.0852	38.8889	26.9279	22.9469	24.6988	21.0383	19.186	38.6813	35.2798	38.9241	37.619
Figure 2g
Intestinal tissue adult
	Vessel diameter (uM)	Controls	#1 iCdh5-GNAQ (no tam)	#2 iCdh5-GNAQ (no tam)	#3 iCdh5-GNAQ (no tam)	#5 iCdh5-GNAQ (no tam)	#5 iCdh5	#6 iCdh5	#7 iCdh6	#8 iCdh7
			3.59751	4.60784	4.5752	3.70443	4.56779	5.62996	2.71707	4.77464
		Mutants	#1	#2	#3	#4	#5	#6	#7	#8	#9
			10.9561	12.2255	9.39205	10.6162	9.28394	9.40088	9.28275	8.34124	9.8265
	Vascular area (%)	Controls	#1 iCdh5-GNAQ (no tam)	#2 iCdh5-GNAQ (no tam)	#3 iCdh5-GNAQ (no tam)	#5 iCdh5-GNAQ (no tam)	#5 iCdh5	#6 iCdh5	#7 iCdh6	#8 iCdh7
			19.5038	15.3595	14.9983	16.4652	21.5486	17.6943	15.4654	23.3913
		Mutants	#1	#2	#3	#4	#5	#6	#7	#8	#9
			34.9437	28.4495	40.7704	38.4925	42.2553	31.0371	35.3963	33.0184	30.3837
	Tufts/vascular area (number/mm^2)	Controls	#1 iCdh5-GNAQ (no tam)	#2 iCdh5-GNAQ (no tam)	#3 iCdh5-GNAQ (no tam)	#5 iCdh5-GNAQ (no tam)	#5 iCdh5	#6 iCdh5	#7 iCdh6	#8 iCdh7
			0	0	0	0	0	0	0	0
		Mutants	#1	#2	#3	#4	#5	#6	#7	#8	#9
			194.05	217.999	273.814	307.742	330.73	277.09	310.131	440.782	365.785
	Tuft area/vascular area (%)	Control	#1 iCdh5-GNAQ (no tam)	#2 iCdh5-GNAQ (no tam)	#3 iCdh5-GNAQ (no tam)	#5 iCdh5-GNAQ (no tam)	#5 iCdh5	#6 iCdh5	#7 iCdh6	#8 iCdh7
			0	0	0	0	0	0	0	0
		Mutants	#1	#2	#3	#4	#5	#6	#7	#8	#9
			20.6785	28.7473	28.1171	37.395	38.2783	28.5675	36.0572	36.4572	34.0531
Figure 2j
	EdU positive EC (%)	Controls	#1 iCdh5	#2 iCdh5	#3 iCdh5	#4 iCdh5
			0	0.327869	0.277778	0.208333
		Mutants	#1	#2	#3
			15.739	14.9132	14.3987

## Sheet: Fig 3 
Figure 3c
	Extravascated RBCs/mm^2	Controls	#1 iCdh5-GNAQ (no tam)	#2 iCdh5-GNAQ (no tam)	#3 iCdh5-GNAQ (no tam)	#5 iCdh5-GNAQ (no tam)	#5 iCdh5	#6 iCdh5	#7 iCdh6	#8 iCdh7
			2.97694	3.10098	0	2.48078	4.96157	3.72118	2.48078	3.72118
		Mutants	#1	#2	#3	#4	#5	#6	#7	#8	#9
			105.847	87.3236	60.3657	42.1733	9.09621	74.4235	96.7506	205.905	26.2963
Figure 3f
	Δ620nm (VEGF-A/PBS)	Controls	#1 WT	#2 GNAQ	#3 GNAQ	#4 GNAQ	#5 iCdh5	#6 GNAQ	#7 GNAQ	#8 GNAQ
			1.83955	2.24317	1.14822	2.10966	1.42666	1.33279	1.16383	1.07551
		Mutants	#1	#2	#3	#4	#5
			2.49263	1.37441	1.85875	2.27684	2.804
Figure 3h
Western Blot
anti-Ve-cadherin		Experiment 1				Experiment 2
anti - GAPDH
blotted sequecially
Figure 3j
	Ve-Cadherin+ area/cell	iEC GNAQ-WT (1ug dox)	#1	#2	#3	#4	#5
			0.61525	0.658272	0.517959	0.590924	0.492016
		iEC GNAQ-Q209L (1ug dox)	#1	#2	#3	#4	#5
			0.285863	0.374804	0.344303	0.493512	0.245427

## Sheet: Fig 4
Figure 4b
	Platelets (10^3/uL)	Controls	#1 iCdh5	#2 WT	#3 WT	#4 GNAQ	#5 GNAQ	#6 iCdh5	#7 iCdh5	#8 iCdh5	#9 iCdh5	#10 iCdh5	#11 iCdh5	#12 iCdh5	#13 iCdh5	#14 iCdh5	#15 iCdh5	#16 iCdh5-GNAQ (no tam)	#17 iCdh5-GNAQ (no tam)	#18 iCdh5-GNAQ (no tam)
			778	715	608	690	610	735	640	679	745	741	833	625	690	742	886	799	740	919
		Mutants	#1	#2	#3	#4	#5	#6	#7	#8	#9	#10
			240	492	375	269	436	541	382	490	479	526
Figure 4c	RBC (10^6/uL)	Controls	#1 iCdh5	#2 WT	#3 WT	#4 GNAQ	#5 GNAQ	#6 iCdh5	#7 iCdh5	#8 iCdh5	#9 iCdh5	#10 iCdh5	#11 iCdh5	#12 iCdh5	#13 iCdh5	#14 iCdh5	#15 iCdh5	#16 iCdh5-GNAQ (no tam)	#17 iCdh5-GNAQ (no tam)	#18 iCdh5-GNAQ (no tam)
			10.07	11.23	9.72	11.77	9.63	9.98	9.14	10.16	10.22	9.55	9.23	7.51	7.16	7.09	8.04	8.77	7.8	8.9
		Mutants	#1	#2	#3	#4	#5	#6	#7	#8	#9	#10
			6.13	7.4	2.22	5.76	8	7	6.31	5.33	4.95	5.99
	Hemoglobin (g/dL)	Controls	#1 iCdh5	#2 WT	#3 WT	#4 GNAQ	#5 GNAQ	#6 iCdh5	#7 iCdh5	#8 iCdh5	#9 iCdh5	#10 iCdh5	#11 iCdh5	#12 iCdh5	#13 iCdh5	#14 iCdh5	#15 iCdh5	#16 iCdh5-GNAQ (no tam)	#17 iCdh5-GNAQ (no tam)	#18 iCdh5-GNAQ (no tam)
			10.1	11.1	10	11.7	10.2	9.6	9.3	9.8	8.6	9.4	9.5	10.3	10.6	10.1	11.4	12.4	11.2	12.2
		Mutants	#1	#2	#3	#4	#5	#6	#7	#8	#9	#10
			5.9	7.4	2	5.6	8.1	7.1	9	7.4	7.2	8.6
Figure 4d	D-Dimer (ng/mL)	Controls	#1 iCdh5	#2 WT	#3 WT	#4 GNAQ	#5 GNAQ	#6 iCdh5	#7 iCdh5	#8 iCdh5	#9 iCdh5	#10 iCdh5	#11 iCdh5	#12 iCdh5	#13 iCdh5	#14 iCdh5	#15 iCdh5	#15 iCdh5	#15 iCdh5	#16 iCdh5	#17 iCdh5	#18 iCdh5	#18 iCdh5	#19 iCdh5	#20 iCdh5	#20 iCdh5-GNAQ (no tam)	#21 iCdh5-GNAQ (no tam)	#22 iCdh5-GNAQ (no tam)	#23 iCdh5-GNAQ (no tam)	#24 iCdh5-GNAQ (no tam)
			125.681	92.336	79.146	94.054	104.962	99.2245	123.745	105.394	46.6793	32.9646	44.7614	48.1153	59.56	39.7496	66.031	56.3125	41.37	56.11	44.27	38.87	40.18	37.12	33.96	31.84	45.92	45.92	51.37	62.56
		Mutants	#1	#2	#3	#4	#5	#6	#7	#8	#9	#10	#11	#12	#13	#14	#15	#16	#17	#18	#19	#20	#21	#22	#23
			238.38	231.34	166.508	448.502	182.214	326.002	133.646	93.5661	82.0131	78.6479	173.3	253.6	198.2	325.4	333.3	357.2	184.6	105.4	311	356.1	262.8	154.3	185.1

## Sheet: Fig5b-c 
Fig 5b-c
Differentially expressed genes
List of 917 filtered genes (log2FoldChange >= |1| and q-value <= 0.05)	gene_id	baseMean	log2FoldChange	lfcSE	stat	pvalue	padj	WT-1	WT-2	WT-3	WT-4	Q209L-1	Q209L-2	Q209L-3	Q209L-4
	LRRC15	743.439	7.09	0.206442	34.3198	4e-258	1.2e-255	2.4108	1.42767	0	2.83951	1243.82	1199.74	1918.06	1579.21
	GREM1	708.35	6.76	0.183196	36.8894	6e-298	2e-295	4.8216	8.56604	8.48039	2.27161	1396.19	1199.74	1592.3	1454.43
	STC1	13593.6	6.1	0.123388	49.4116	0	0	274.028	306.95	349.816	324.272	23952.9	23456.2	32398.5	27686.2
	IL1B	526.01	5.15	0.133646	38.5156	0	0	20.8936	8.56604	21.201	31.2346	1020.97	1052.84	1025.48	1026.89
	ADM2	1058.17	5.06	0.0998582	50.6349	0	0	47.4124	49.9686	50.8823	65.3087	2122.79	1914.9	2126.54	2087.54
	MIOX	610.2	4.97	0.120582	41.1848	0	0	21.6972	35.6918	36.0416	34.642	1215.83	1125.27	1230.06	1182.36
	TRPC4	383.824	4.8	0.142218	33.7464	1.2e-249	3.6e-247	18.4828	19.9874	21.201	22.1482	770.132	735.558	680.181	802.9
	LCP1	1926.24	4.75	0.0741816	64.021	0	0	114.915	138.484	129.326	139.136	3877.61	3558.43	3866.09	3585.95
	RGS16	108.351	4.7	0.230597	20.3975	1.8e-92	1.1e-90	2.4108	2.85535	1.06005	1.70371	189.683	176.493	264.515	228.085
	KCNN2	841.435	4.59	0.100238	45.7479	0	0	57.0556	74.239	62.5429	55.0865	1558.92	1572.11	1782.54	1568.98
	PTPRZ1	152.164	4.27	0.19434	21.9495	8.8e-107	7.1e-105	11.2504	11.4214	4.24019	8.51853	240.472	275.452	304.909	361.049
	SPP1	318.684	4.13	0.132287	31.1893	1.5e-213	3.7e-211	30.5368	28.5535	38.1617	22.1482	587.705	601.913	641.09	599.362
	PMCH	3719.81	4.12	0.0620628	66.3532	0	0	386.532	406.887	381.617	394.124	6346.59	6889.35	7471.57	7481.8
	JDP2	441.092	4.06	0.113104	35.8633	1.1e-281	4.2e-279	51.4304	38.5472	47.7022	39.7531	889.331	821.254	809.181	831.538
	PAPPA2	228.731	4.01	0.157239	25.5018	1.9e-143	2.5e-141	20.8936	22.8428	22.261	18.1729	521.368	438.682	400.03	385.597
	COL15A1	95.9777	3.96	0.207999	19.0154	1.3e-80	6.9e-79	4.018	11.4214	4.24019	6.81482	182.427	213.22	161.576	184.104
	C6orf223	104.373	3.93	0.198696	19.7692	5.5e-87	3.3e-85	8.03601	2.85535	9.54044	8.51853	188.646	221.381	186.333	209.675
	CA2	55.2549	3.89	0.245256	15.8671	1.1e-56	3.9e-55	1.6072	0	3.18015	1.70371	107.798	85.696	117.273	124.782
	ANO1	664.182	3.8	0.161994	23.4436	1.5e-121	1.5e-119	54.6448	62.8176	58.3027	97.1112	1224.13	1235.45	1329.09	1251.91
	PTGS2	10224.8	3.78	0.053919	70.137	0	0	1364.51	1260.64	1338.84	1439.06	17711	18525.6	20955.3	19203.1
	GREM1-AS1	34.3089	3.71	0.265106	14.0109	1.3e-44	3.7e-43	0	0	0	0	65.3006	76.5143	65.1515	67.505
	ACP7	121.018	3.71	0.186653	19.8913	4.8e-88	2.9e-86	4.018	17.1321	19.0809	10.2222	211.449	249.947	224.121	232.176
	ERFE	116.691	3.65	0.183492	19.87	7.4e-88	4.5e-86	16.072	12.8491	8.48039	10.7901	209.376	201.998	225.424	248.541
	G0S2	1516.15	3.53	0.0784848	44.9628	0	0	232.241	279.824	217.31	207.852	2656.59	2611.69	3132.48	2791.23
	LOC105375821	309.105	3.53	0.123931	28.4772	2.2e-178	4.3e-176	48.216	49.9686	40.2818	38.6173	552.463	546.822	545.969	650.502
	CDCP1	6828.39	3.52	0.054723	64.3816	0	0	1082.45	1053.62	1031.43	1103.43	11841.2	12024	14055.8	12435.2
	TM4SF19	66.9973	3.51	0.223811	15.6622	2.7e-55	9.5e-54	3.2144	5.71069	10.6005	3.97531	138.893	133.645	140.727	99.2118
	SLC6A9	383.241	3.46	0.112934	30.5997	1.2e-205	2.9e-203	65.8952	58.5346	58.3027	51.1112	728.671	637.619	780.515	685.278
	IGFBP3	271.017	3.46	0.140891	24.5773	2.2e-133	2.5e-131	44.198	19.9874	42.4019	40.8889	449.848	441.743	551.181	577.883
	ASNS	3116.61	3.45	0.0497804	69.317	0	0	546.448	479.698	504.583	512.815	5770.29	5463.12	5816.72	5839.18
	PTPN7	136.934	3.43	0.171439	20.0138	4.2e-89	2.6e-87	13.6612	15.7044	24.3811	17.605	260.166	216.28	297.091	250.587
	LOC101927078	73.8604	3.41	0.204965	16.6247	4.6e-62	1.9e-60	7.2324	9.99371	6.36029	8.51853	132.674	141.807	147.242	137.056
	CNIH3-AS2	214.153	3.38	0.136812	24.6765	1.9e-134	2.2e-132	28.9296	31.4088	34.9816	34.0741	360.708	432.561	403.939	386.619
	NID2	5176.02	3.37	0.0524978	64.2519	0	0	805.208	963.679	914.822	905.803	9109.95	9822.4	9850.9	9035.44
	ADAMTS5	121.46	3.3	0.180164	18.308	7.1e-75	3.7e-73	16.072	15.7044	15.9007	18.1729	199.011	195.877	287.969	222.971
	PNMA2	332.832	3.24	0.12456	25.9716	1e-148	1.4e-146	60.27	57.1069	55.1225	55.6544	616.728	502.954	720.575	594.248
	SEMA7A	3945.68	3.24	0.0639557	50.6622	0	0	699.132	749.528	718.713	771.778	6707.3	6501.68	8035.78	7381.57
	NOG	1138.56	3.23	0.090626	35.6099	9.9e-278	3.5e-275	189.65	189.881	178.088	261.235	2057.49	2260.74	2058.79	1912.64
	LOC105369568	28.8838	3.21	0.26714	12.0071	3.3e-33	6.4e-32	0.803601	0	0	1.70371	67.3736	68.3528	41.6969	51.1401
	SH2D2A	283.2	3.2	0.122235	26.1387	1.3e-150	1.9e-148	52.234	31.4088	45.5821	61.9013	547.281	506.015	525.121	496.059
	ADAMTS4	24365.7	3.2	0.0514478	62.1829	0	0	4403.73	4818.4	4735.24	4865.78	41499	41653.4	48741.1	44208.6
	PSAT1	5117.94	3.18	0.0488547	65.0943	0	0	997.268	993.66	997.506	1015.98	9932.94	8659.38	9387.02	8959.75
	DUSP5	5489.42	3.18	0.0517474	61.5357	0	0	1059.95	1062.19	1048.39	1102.87	9843.8	9039.91	10688.8	10069.5
	CLDN14	1698.06	3.14	0.0623148	50.3285	0	0	361.62	291.245	315.894	365.729	3023.52	3018.74	3211.97	2995.79
	CZ1P-ASNS	3083.94	3.12	0.0511659	61.0455	0	0	683.864	569.642	612.708	619.581	5617.92	5296.83	5634.3	5636.66
	PARPBP	2830.95	3.1	0.0665783	46.5988	0	0	592.254	579.635	543.805	579.828	4455.99	4907.12	5502.69	5486.31
	ALDH1L2	1625.41	3.06	0.0761627	40.1872	0	0	275.635	348.352	413.419	316.889	2976.88	2869.8	2943.54	2858.73
	PHGDH	3254.07	3.04	0.0536741	56.6383	0	0	692.704	693.849	687.971	697.951	6172.46	5313.15	6016.09	5758.38
	IBSP	27.4629	3.04	0.268666	11.3183	1.1e-29	1.8e-28	2.4108	0	0	1.1358	35.2416	69.373	57.3333	54.2085
	P2RX5	48.9918	2.99	0.248386	12.0277	2.5e-33	5e-32	5.6252	1.42767	5.30024	5.67902	64.264	89.7768	147.242	72.619
	LOC105374378	36.1857	2.92	0.244048	11.9581	5.9e-33	1.1e-31	1.6072	5.71069	6.36029	3.40741	62.191	70.3932	65.1515	74.6646
	SLC6A4	145.072	2.92	0.157949	18.4745	3.3e-76	1.7e-74	35.3584	22.8428	26.5012	27.2593	211.449	277.492	295.788	263.883
	ATP6V0D2	26.2195	2.91	0.264027	11.0102	3.4e-28	5.7e-27	1.6072	0	2.1201	2.27161	54.9354	39.7874	59.9394	49.0945
	GPRC5C	36.9641	2.9	0.25117	11.5474	7.6e-31	1.4e-29	1.6072	5.71069	3.18015	4.54321	57.0084	58.1509	99.0302	66.4822
	TYMP	492.361	2.9	0.106133	27.3616	7.8e-165	1.3e-162	118.129	95.6541	106.005	110.173	1031.33	877.364	858.696	741.532
	LOC107985524	118.543	2.89	0.162492	17.8127	5.6e-71	2.7e-69	25.7152	25.6981	20.1409	22.1482	183.463	220.361	231.939	218.88
	DACT1	58.029	2.89	0.211	13.6964	1.1e-42	2.8e-41	11.2504	5.71069	11.6605	7.95062	116.09	112.221	89.909	109.44
	LOC101928143	37.182	2.88	0.249152	11.5591	6.6e-31	1.2e-29	2.4108	4.28302	6.36029	3.40741	50.7893	69.373	67.7575	93.075
	HPSE	1071.3	2.87	0.0728035	39.4211	0	0	252.331	248.415	242.751	254.42	1776.59	1941.42	2095.27	1759.22
	LBH	5549.12	2.85	0.0521599	54.7302	0	0	1315.49	1279.2	1315.52	1389.66	9534.92	9017.47	10666.6	9874.14
	ADAM8	257.882	2.85	0.127909	22.2944	4.2e-110	3.6e-108	62.6808	64.2453	53.0024	49.4075	399.059	448.884	545.969	439.805
	NR1I2	76.0581	2.82	0.191396	14.7176	5e-49	1.5e-47	12.054	14.2767	20.1409	11.9259	131.638	129.564	158.97	129.896
	NDUFA4L2	31.5942	2.82	0.253333	11.1471	7.4e-29	1.2e-27	0.803601	1.42767	7.42034	3.40741	69.4466	60.1913	59.9394	50.1173
	KCNK1	266.973	2.8	0.120897	23.194	5.2e-119	5e-117	65.0916	47.1132	75.2634	56.2223	446.739	480.51	534.242	430.6
	NIBAN1	1817.51	2.79	0.063491	43.8913	0	0	417.872	473.987	513.063	411.161	3353.13	3150.35	3171.57	3048.97
	IGFBP5	3849	2.79	0.0717438	38.8289	0	0	940.213	895.151	1002.81	950.1	6352.81	5797.74	7733.48	7119.73
	LINC02806	55.3839	2.77	0.223059	12.401	2.6e-35	5.4e-34	8.83961	2.85535	4.24019	15.9012	93.2865	99.9787	114.667	103.303
	FCRLA	16.7895	2.76	0.279676	9.87544	5.3e-23	7.1e-22	0	0	0	0	27.986	32.6461	43	30.6841
	LOC151760	78.6967	2.76	0.187093	14.751	3e-49	9.3e-48	16.072	8.56604	18.0208	17.605	138.893	126.504	143.333	160.58
	CXCL12	135.793	2.76	0.169498	16.2986	1e-59	3.9e-58	30.5368	31.4088	34.9816	21.0124	248.764	182.614	247.576	289.453
	LOC105378936	88.2322	2.75	0.187604	14.6731	9.6e-49	2.9e-47	15.2684	25.6981	20.1409	13.0617	132.674	154.049	191.545	153.42
	ODF3B	84.7429	2.75	0.192095	14.3028	2.1e-46	6.1e-45	16.8756	9.99371	18.0208	19.3087	163.77	132.625	191.545	125.805
	HOXB9	1410.82	2.72	0.060984	44.5571	0	0	354.388	361.201	367.837	374.815	2538.43	2270.94	2582.6	2436.32
	CNIH3	709.305	2.71	0.0759403	35.7218	1.8e-279	6.6e-277	198.489	167.038	200.349	164.124	1194.07	1232.39	1254.82	1263.16
	SLC26A9-AS1	32.6609	2.71	0.257202	10.552	5e-26	7.6e-25	1.6072	2.85535	4.24019	5.11112	75.6657	36.7269	71.6666	63.4138
	ITGA1	928.742	2.71	0.0667006	40.6808	0	0	217.776	254.126	236.391	252.716	1563.07	1603.74	1657.45	1644.67
	CHAC1	1839.78	2.67	0.0570601	46.8333	0	0	510.286	499.686	432.5	512.815	3040.1	3208.5	3334.45	3179.89
	STC2	7584.06	2.66	0.040659	65.4261	0	0	2097.4	1968.76	2076.63	2064.89	13162.7	13359.4	13589.3	12353.4
	CD70	83.2267	2.65	0.184916	14.309	1.9e-46	5.6e-45	21.6972	14.2767	16.9608	18.1729	120.236	141.807	162.879	169.785
	TMEM158	1460.6	2.63	0.187707	14.0153	1.3e-44	3.5e-43	378.496	359.774	291.513	261.235	2074.07	2023.04	3235.42	3061.25
	TRAF1	2065.61	2.58	0.0483079	53.3355	0	0	605.111	539.66	591.507	596.865	3480.62	3550.26	3625.03	3535.83
	CTH	469.393	2.55	0.0926855	27.4645	4.7e-166	7.9e-164	135.005	149.906	109.185	132.889	796.045	750.86	897.787	783.467
	LAMB3	2978.05	2.48	0.0585521	42.3769	0	0	896.818	876.591	960.404	832.544	5099.66	4720.42	5570.45	4867.52
	RSPO3	874.736	2.46	0.0690195	35.7005	3.9e-279	1.4e-276	259.563	245.56	271.372	269.753	1539.23	1402.76	1429.42	1580.23
	DDIT4L	1376.21	2.43	0.0658544	36.956	5e-299	2e-296	395.371	388.327	418.719	471.926	2404.72	2419.89	2155.21	2355.51
	TNFRSF9	54.8598	2.42	0.202987	11.9005	1.2e-32	2.3e-31	8.83961	11.4214	19.0809	13.6296	98.4691	97.9383	96.4242	93.075
	NPPC	17.9014	2.42	0.275291	8.77384	1.7e-18	1.9e-17	3.2144	0	0	1.70371	32.132	27.5452	46.9091	31.7069
	NMRAL2P	118.185	2.42	0.160109	15.1221	1.2e-51	3.7e-50	36.9656	28.5535	36.0416	27.8272	179.317	179.554	218.909	238.313
	IL11	27.0937	2.42	0.264944	9.13243	6.7e-20	7.8e-19	3.2144	7.13837	4.24019	1.1358	31.0955	43.8682	67.7575	58.2997
	CA8	21.1066	2.4	0.272169	8.80403	1.3e-18	1.4e-17	0	5.71069	0	3.40741	36.2781	30.6057	56.0303	36.8209
	HS6ST3	85.2588	2.4	0.18109	13.2715	3.4e-40	8.1e-39	17.6792	24.2704	19.0809	27.2593	137.857	162.21	172	121.714
	PCK2	3814.53	2.4	0.0456258	52.6453	0	0	1245.58	1159.27	1145.91	1244.84	6711.45	6222.14	6558.15	6228.87
	SLC12A8	53.6075	2.39	0.211935	11.2805	1.6e-29	2.8e-28	17.6792	5.71069	14.8407	10.7901	105.725	75.4941	105.545	93.075
	ADAP1	91.3382	2.39	0.17739	13.4894	1.8e-41	4.5e-40	16.8756	21.4151	28.6213	29.5309	188.646	143.847	138.121	163.648
	GNG2	86.8981	2.39	0.201666	11.8636	1.8e-32	3.5e-31	11.2504	29.9811	12.7206	31.2346	161.697	129.564	183.727	135.01
	TAGLN3	189.805	2.38	0.143163	16.6509	3e-62	1.2e-60	62.6808	55.6793	41.3419	57.926	256.02	310.138	381.788	352.867
	SUN3	41.1905	2.34	0.22371	10.4749	1.1e-25	1.7e-24	12.8576	9.99371	5.30024	9.08643	61.1545	74.4739	76.8787	79.7786
	IL21R-AS1	50.7218	2.33	0.229876	10.1349	3.9e-24	5.4e-23	8.83961	2.85535	20.1409	12.4938	115.053	100.999	62.5454	82.847
	CIDEA	46.907	2.32	0.212183	10.9501	6.6e-28	1.1e-26	8.03601	8.56604	16.9608	12.4938	82.9213	79.5749	80.7878	85.9154
	SYNGR3	60.272	2.31	0.199808	11.5547	7e-31	1.3e-29	16.072	9.99371	20.1409	15.9012	98.4691	96.9181	131.606	93.075
	KCNG1	920.987	2.31	0.0828825	27.8614	7.8e-171	1.4e-168	303.761	255.553	309.534	321.432	1559.96	1379.3	1774.73	1463.63
	RAB7B	25.0568	2.28	0.253998	8.97303	2.9e-19	3.3e-18	4.8216	2.85535	4.24019	5.67902	43.5337	38.7673	44.303	56.2541
	CLDN1	684.442	2.26	0.076666	29.4926	3.6e-191	7.5e-189	232.241	239.849	199.289	247.037	1143.28	1226.27	1116.7	1070.87
	MSC	10.8469	2.26	0.283347	7.98264	1.4e-15	1.3e-14	0	0	0	0	18.6573	23.4644	22.1515	22.5017
	GPR132	36.0113	2.26	0.234485	9.64654	5.1e-22	6.5e-21	6.4288	5.71069	9.54044	10.2222	57.0084	55.0903	61.2424	82.847
	SLC7A5	7157.54	2.26	0.0422921	53.4455	0	0	2441.34	2461.31	2463.55	2448.79	11566.5	11593.4	12821.8	11463.6
	IL12RB1	10.8816	2.26	0.283358	7.97421	1.5e-15	1.4e-14	0	0	0	0	18.6573	24.4846	23.4545	20.4561
	TM4SF19-AS1	55.1573	2.23	0.22104	10.0748	7.1e-24	9.9e-23	5.6252	12.8491	25.4412	13.6296	74.6292	109.16	106.848	93.075
	PSG1	45.843	2.22	0.221495	10.0172	1.3e-23	1.8e-22	7.2324	11.4214	11.6605	15.9012	72.5562	102.019	65.1515	80.8014
	C1orf21	935.796	2.2	0.0666884	32.9283	8.7e-238	2.4e-235	310.19	289.818	343.456	362.321	1559.96	1581.3	1538.88	1500.45
	FST	3536.29	2.2	0.0401565	54.7037	0	0	1241.56	1250.64	1277.36	1263.58	5865.65	5577.38	5896.21	5917.94
	MIR4260	67.2505	2.18	0.186325	11.7228	9.7e-32	1.8e-30	17.6792	19.9874	23.3211	19.8766	111.944	107.12	136.818	101.257
	OLAH	103.968	2.18	0.157083	13.8812	8.2e-44	2.2e-42	26.5188	37.1195	34.9816	35.7778	163.77	159.15	181.121	193.31
	C2CD4A	72.1747	2.18	0.188052	11.6046	3.9e-31	7.1e-30	23.3044	21.4151	16.9608	23.284	121.272	106.1	157.667	107.394
	PTCRA	79.7644	2.17	0.188441	11.515	1.1e-30	2e-29	11.2504	28.5535	27.5613	29.5309	119.199	133.645	132.909	155.466
	AREG	39.1829	2.16	0.233394	9.27046	1.9e-20	2.2e-19	7.2324	11.4214	10.6005	10.2222	50.7893	54.0701	87.303	81.8242
	UNC5B-AS1	205.739	2.16	0.119927	18.0195	1.4e-72	6.7e-71	82.7709	62.8176	58.3027	74.3951	320.284	360.127	360.939	326.274
	ALOXE3	21.9257	2.16	0.264968	8.15315	3.5e-16	3.4e-15	2.4108	1.42767	7.42034	3.97531	50.7893	33.6663	28.6666	47.0489
	KYNU	170.807	2.15	0.136058	15.8276	2e-56	7.2e-55	57.0556	41.4025	55.1225	70.9877	285.042	250.967	291.879	314
	GCNT4	42.0065	2.15	0.222819	9.63862	5.5e-22	7e-21	12.054	15.7044	9.54044	9.08643	60.118	79.5749	88.606	61.3682
	VEGFA	2671.81	2.15	0.066195	32.4375	8.1e-231	2.2e-228	1028.61	986.522	862.879	987.581	3880.72	4231.75	4655.72	4740.69
	CPED1	193.095	2.15	0.118013	18.2036	4.8e-74	2.4e-72	67.5024	68.5283	59.3627	70.9877	301.626	322.38	341.394	312.978
	XDH	11.421	2.14	0.28324	7.53972	4.7e-14	3.9e-13	0	0	0	1.1358	20.7303	24.4846	14.3333	30.6841
	GAL	93.2499	2.14	0.168215	12.7005	5.9e-37	1.3e-35	24.9116	41.4025	19.0809	35.7778	162.733	143.847	157.667	160.58
	KLF5	436.344	2.13	0.0885555	24.0662	5.6e-128	6.2e-126	143.844	138.484	174.908	168.099	761.84	710.053	663.242	730.281
	PKP2	169.649	2.12	0.136913	15.5032	3.3e-54	1.1e-52	46.6088	45.6855	76.3235	63.605	264.312	311.158	258	291.499
	KCNA6	83.9851	2.11	0.176611	11.9348	7.8e-33	1.5e-31	23.3044	38.5472	27.5613	23.284	165.843	143.847	118.576	130.919
	MYLK-AS2	59.1245	2.1	0.190337	11.0244	2.9e-28	4.8e-27	14.4648	19.9874	18.0208	21.5803	94.323	107.12	100.333	97.1662
	NR4A1	1730.36	2.1	0.0545018	38.5074	0	0	620.38	682.428	616.948	671.26	2776.83	2706.57	3010	2758.5
	NTNG1	53.3235	2.09	0.200591	10.405	2.4e-25	3.5e-24	15.2684	17.1321	15.9007	17.0371	73.5927	88.7566	106.848	92.0522
	C6orf132	73.2284	2.09	0.174699	11.9699	5.1e-33	1e-31	20.8936	19.9874	27.5613	26.6914	129.565	122.423	115.97	122.736
	LOC105378180	31.2982	2.09	0.249309	8.39199	4.8e-17	4.8e-16	8.83961	0	6.36029	11.358	68.4101	40.8076	57.3333	57.2769
	IRF5	24.7868	2.08	0.261192	7.9646	1.7e-15	1.5e-14	4.018	0	10.6005	5.11112	30.059	47.949	44.303	56.2541
	LCN1	12.0141	2.08	0.282916	7.33828	2.2e-13	1.7e-12	1.6072	1.42767	0	0	24.8764	23.4644	13.0303	31.7069
	MIR6881	19.2408	2.08	0.268743	7.74506	9.6e-15	8.3e-14	1.6072	2.85535	4.24019	4.54321	30.059	25.5048	39.0909	46.0261
	ATP2A3	242.662	2.08	0.119844	17.3321	2.7e-67	1.2e-65	98.8429	94.2264	69.9632	86.889	395.949	337.683	454.757	402.984
	REM1	19.2609	2.08	0.267589	7.76963	7.9e-15	6.9e-14	2.4108	0	5.30024	5.11112	41.4607	36.7269	36.4848	26.5929
	NR4A1AS	437.328	2.07	0.0928033	22.2607	8.9e-110	7.6e-108	150.273	168.465	148.407	181.729	687.211	719.235	794.848	648.457
	LINC01215	47.4416	2.06	0.20624	9.97973	1.9e-23	2.5e-22	18.4828	8.56604	14.8407	14.7654	89.1404	74.4739	79.4848	79.7786
	LOC107985236	395.57	2.04	0.0946251	21.5283	8.5e-103	6.5e-101	136.612	121.352	164.308	169.803	623.983	683.528	612.424	652.548
	GP5	25.9331	2.02	0.25347	7.96511	1.7e-15	1.5e-14	7.2324	5.71069	8.48039	3.97531	44.5702	30.6057	54.7272	52.1629
	SCIRT	21.8477	2.01	0.255107	7.89499	2.9e-15	2.6e-14	4.8216	5.71069	4.24019	5.67902	37.3146	34.6865	40.3939	41.9349
	TSLP	32.492	2	0.233576	8.54489	1.3e-17	1.3e-16	5.6252	5.71069	12.7206	11.9259	59.0815	53.0499	58.6363	53.1857
	LOC107986820	88.9546	2	0.176638	11.3123	1.1e-29	2e-28	24.108	41.4025	23.3211	35.7778	176.208	119.362	147.242	144.215
	PLPP3	4337.99	1.98	0.0568131	34.9338	2.3e-267	7.4e-265	1628.09	1867.4	1622.93	1805.93	6478.23	6675.11	7562.78	7063.47
	SLC47A1	533.253	1.98	0.0765669	25.891	8.4e-148	1.2e-145	201.704	217.006	202.469	220.914	838.542	809.011	897.787	878.587
	DGKG	36.325	1.97	0.223571	8.81063	1.2e-18	1.4e-17	12.054	12.8491	10.6005	9.65433	55.9719	71.4134	63.8484	54.2085
	LOC107986380	14.4069	1.97	0.276706	7.13184	9.9e-13	7.5e-12	0	2.85535	4.24019	2.27161	22.8034	27.5452	29.9697	25.5701
	DUSP5-DT	31.3927	1.97	0.250786	7.855	4e-15	3.6e-14	6.4288	5.71069	10.6005	9.08643	63.2275	41.8278	79.4848	34.7753
	TFPI2	39018.1	1.96	0.0444577	44.0968	0	0	15823.7	16111.3	16205	15248.7	60889.1	58401.8	67950.4	61514.4
	CDH11	173.403	1.96	0.13967	14.038	9.1e-45	2.5e-43	42.5908	71.3837	76.3235	73.8272	294.371	255.048	265.818	307.864
	MT1L	818.157	1.96	0.083592	23.4859	5.7e-122	5.7e-120	315.011	355.491	271.372	358.346	1193.03	1278.3	1473.73	1299.98
	PNPLA3	158.764	1.96	0.132028	14.839	8.2e-50	2.5e-48	57.0556	69.956	68.9031	51.6791	230.107	276.472	268.424	247.518
	KLF4	352.417	1.95	0.109414	17.8053	6.4e-71	3.1e-69	153.488	111.359	134.626	148.222	559.719	504.994	680.181	526.743
	BMP2	2485.11	1.94	0.0605519	32.1001	4.4e-226	1.2e-223	1096.91	916.566	950.863	1068.22	3880.72	3886.93	4320.85	3759.82
	ADAMTS1	5985.73	1.93	0.0532171	36.2671	5.3e-288	2e-285	2310.35	2545.54	2560.02	2450.5	8754.42	9098.06	10317.4	9849.59
	MTHFD2	6186.59	1.92	0.0428505	44.8127	0	0	2555.45	2554.11	2488.99	2673.11	10381.8	9242.93	9809.21	9787.2
	PI16	237.086	1.92	0.124708	15.3867	2e-53	6.7e-52	85.1817	81.3774	96.4644	107.333	423.935	302.997	411.757	387.642
	LOC105369293	31.2408	1.92	0.236615	8.10094	5.5e-16	5.1e-15	14.4648	5.71069	7.42034	8.51853	45.6067	59.1711	59.9394	49.0945
	ANKRD33	264.728	1.92	0.113919	16.8183	1.8e-63	7.5e-62	102.057	111.359	101.765	107.901	354.489	406.036	496.454	437.76
	CNIH3-AS1	28.7388	1.91	0.241053	7.93026	2.2e-15	2e-14	8.83961	5.71069	13.7806	5.67902	52.8624	43.8682	52.1212	47.0489
	IL13RA2	14.5998	1.91	0.281096	6.78918	1.1e-11	7.9e-11	3.2144	0	0	3.40741	15.5478	22.4442	31.2727	40.9121
	SP6	308.349	1.91	0.103127	18.4763	3.2e-76	1.7e-74	115.718	117.069	121.906	140.84	476.798	446.844	557.697	489.922
	GPX3	741.557	1.9	0.0809497	23.4708	8.1e-122	8.1e-120	345.548	274.113	316.954	286.222	1032.37	1204.85	1237.88	1234.52
	IGF1	1037.78	1.9	0.072742	26.0797	6.2e-150	8.8e-148	356.799	452.572	455.821	463.976	1630.44	1596.6	1600.12	1745.92
	NTRK1	21.2513	1.89	0.261563	7.21842	5.3e-13	4.1e-12	4.8216	7.13837	4.24019	5.11112	45.6067	27.5452	46.9091	28.6385
	DUSP1	5954.4	1.89	0.0572407	32.9989	8.4e-239	2.4e-236	2561.88	2419.91	2490.05	2539.66	9131.71	8333.94	10442.5	9715.6
	ADCYAP1R1	26.1053	1.89	0.249685	7.55003	4.4e-14	3.6e-13	10.4468	5.71069	6.36029	6.24692	31.0955	47.949	56.0303	45.0033
	BIRC3	359.268	1.89	0.0892235	21.2305	5e-100	3.7e-98	145.452	152.761	133.566	159.012	560.756	607.014	555.091	560.496
	LINC02296	11.3849	1.88	0.281917	6.6629	2.7e-11	1.8e-10	0	2.85535	2.1201	1.1358	15.5478	23.4644	23.4545	22.5017
	IL21R	92.4293	1.88	0.283329	6.64025	3.1e-11	2.1e-10	9.64321	0	21.201	13.0617	202.121	187.715	156.364	149.329
	KITLG	25551.7	1.87	0.0464115	40.3596	0	0	10004	11020.2	11390.2	11122.9	42759.4	40654.6	39476.6	37985.9
	LRFN5	60.7902	1.87	0.207741	9.02097	1.9e-19	2.1e-18	20.8936	7.13837	24.3811	28.3951	105.725	78.5547	125.091	96.1434
	OPLAH	458.635	1.86	0.0798154	23.2504	1.4e-119	1.4e-117	195.275	177.031	186.569	211.259	738	733.517	725.787	701.643
	GPR83	18.5501	1.86	0.272488	6.83836	8e-12	5.7e-11	1.6072	2.85535	9.54044	2.27161	36.2781	22.4442	41.6969	31.7069
	CPNE7	541.54	1.86	0.0943925	19.7523	7.7e-87	4.5e-85	181.614	251.27	227.91	247.037	775.315	925.313	919.939	803.923
	CEBPB	1774.27	1.86	0.071939	25.8815	1.1e-147	1.5e-145	820.476	665.296	796.096	722.939	2854.57	2416.83	2948.76	2969.2
	LOC105377991	56.737	1.85	0.221279	8.37565	5.5e-17	5.5e-16	16.072	14.2767	38.1617	10.2222	93.2865	91.8172	99.0302	91.0294
	TLR2	82.3198	1.83	0.283245	6.45853	1.1e-10	6.8e-10	17.6792	0	4.24019	7.38272	131.638	152.008	185.03	160.58
	ITGB1-DT	120.857	1.83	0.148132	12.3417	5.4e-35	1.1e-33	59.4664	31.4088	47.7022	52.247	189.683	190.776	217.606	177.968
	RRAD	78.2414	1.83	0.180192	10.1353	3.9e-24	5.4e-23	32.9476	41.4025	22.261	26.1235	142.003	108.14	144.636	108.417
	LINC00616	25.7323	1.81	0.245627	7.38325	1.5e-13	1.2e-12	10.4468	2.85535	10.6005	6.81482	37.3146	43.8682	46.9091	47.0489
	CEBPB-AS1	913.182	1.81	0.0859668	21.1013	7.7e-99	5.7e-97	425.105	329.792	421.899	395.26	1446.98	1197.7	1554.51	1534.2
	REN	35.1246	1.79	0.231113	7.75563	8.8e-15	7.6e-14	13.6612	8.56604	11.6605	12.4938	68.4101	46.9288	74.2727	45.0033
	KCNJ12	50.7509	1.79	0.202712	8.84061	9.5e-19	1e-17	18.4828	28.5535	13.7806	17.0371	80.8483	83.6557	95.1211	68.5278
	CBLN2	51.6675	1.79	0.203902	8.77696	1.7e-18	1.8e-17	25.7152	11.4214	14.8407	22.1482	84.9944	69.373	93.8181	91.0294
	ANK2	139.817	1.77	0.159185	11.1073	1.2e-28	1.9e-27	55.4484	61.3899	79.5036	40.321	238.399	233.624	174.606	235.245
	DBNDD2	818.698	1.77	0.0665852	26.635	2.7e-156	4.1e-154	407.425	334.076	338.155	372.544	1272.84	1292.58	1291.3	1240.66
	LOC105377989	58.9204	1.76	0.211936	8.28947	1.1e-16	1.1e-15	35.3584	12.8491	11.6605	24.9877	83.9579	111.201	85.9999	105.349
	AOX1	53.6548	1.75	0.194936	8.97197	2.9e-19	3.3e-18	16.072	28.5535	15.9007	24.4198	79.8118	89.7768	84.6969	90.0066
	BCL2A1	131.398	1.75	0.150391	11.6091	3.7e-31	6.7e-30	53.8412	61.3899	46.6421	60.7655	156.514	211.18	221.515	239.336
	KCNF1	37.3007	1.74	0.249328	6.99864	2.6e-12	1.9e-11	19.2864	7.13837	2.1201	16.4692	43.5337	65.2922	72.9696	71.5962
	GALNT3	279.54	1.74	0.0954118	18.245	2.3e-74	1.1e-72	120.54	139.912	118.725	124.37	435.337	437.662	440.424	419.349
	ISL2	25.6703	1.74	0.247471	7.03658	2e-12	1.5e-11	11.2504	8.56604	6.36029	6.81482	31.0955	42.848	53.4242	45.0033
	LOC107985409	19.1734	1.74	0.269903	6.44654	1.1e-10	7.4e-10	3.2144	2.85535	5.30024	7.38272	20.7303	45.9086	26.0606	41.9349
	DUSP10	478.993	1.73	0.0804398	21.5476	5.6e-103	4.3e-101	241.08	202.73	213.07	209.556	706.904	726.376	737.515	794.718
	LOC105377345	19.1097	1.73	0.266456	6.50979	7.5e-11	4.9e-10	10.4468	0	4.24019	4.54321	27.986	36.7269	35.1818	33.7525
	TNFSF8	25.3537	1.73	0.245183	7.07546	1.5e-12	1.1e-11	10.4468	5.71069	8.48039	7.95062	32.132	42.848	48.2121	47.0489
	GK	271.549	1.73	0.103272	16.7442	6.2e-63	2.6e-61	113.308	101.365	137.806	130.05	391.803	419.298	457.363	421.395
	RPLP0P2	56.1675	1.73	0.206742	8.36874	5.8e-17	5.8e-16	23.3044	8.56604	24.3811	27.2593	109.871	74.4739	78.1818	103.303
	SHISA2	100.24	1.73	0.158841	10.9137	9.9e-28	1.6e-26	49.8232	42.8302	26.5012	47.7037	144.076	159.15	173.303	158.534
	DSCAM	53.4901	1.72	0.202753	8.50676	1.8e-17	1.8e-16	23.3044	11.4214	24.3811	22.7161	80.8483	112.221	74.2727	78.7558
	LAMP3	635.347	1.71	0.0751955	22.6887	5.8e-114	5.2e-112	315.815	258.409	289.393	302.124	1016.82	1027.33	889.969	982.913
	GALNT12	580.502	1.71	0.0839872	20.3882	2.1e-92	1.4e-90	302.154	275.541	266.072	224.889	856.163	856.96	935.575	926.659
	LOC105370756	24.2715	1.71	0.257429	6.64543	3e-11	2e-10	5.6252	9.99371	12.7206	3.40741	38.3511	35.7067	35.1818	53.1857
	NPC1	8434.02	1.71	0.0404501	42.259	0	0	3747.19	3948.94	4102.39	3932.72	12519.1	13105.4	13584.1	12532.4
	TRIB3	7778.21	1.71	0.0395128	43.1606	0	0	3533.43	3536.35	3736.67	3723.73	12465.2	11447.6	12149.4	11633.4
	PICSAR	100.648	1.71	0.158512	10.7842	4.1e-27	6.5e-26	43.3944	39.9748	43.462	45.4321	142.003	170.372	130.303	190.241
	PLPP7	52.1215	1.7	0.20679	8.21588	2.1e-16	2e-15	14.4648	22.8428	13.7806	29.5309	96.3961	80.5951	84.6969	74.6646
	ITGAX	724.552	1.7	0.0774384	21.8943	2.9e-106	2.4e-104	319.833	346.925	356.176	324.272	992.983	1055.9	1226.15	1174.18
	BDKRB2	197.148	1.69	0.146101	11.537	8.6e-31	1.5e-29	69.1096	91.3711	87.984	99.3828	259.129	241.785	376.575	351.844
	SIX1	348.012	1.69	0.100739	16.7953	2.6e-63	1.1e-61	147.862	161.327	178.088	154.469	613.618	500.914	470.394	557.427
	C16orf89	28.2485	1.69	0.248674	6.80565	1e-11	7.1e-11	9.64321	8.56604	14.8407	5.67902	37.3146	66.3124	41.6969	41.9349
	KLK10	9.18098	1.69	0.283116	5.95729	2.6e-09	1.5e-08	0	0	3.18015	0	19.6938	13.2625	26.0606	11.2508
	SERPINE2	2229.67	1.68	0.0496311	33.7929	2.5e-250	7.7e-248	1004.5	1005.08	1065.35	1131.83	3429.83	3269.71	3507.76	3423.32
	HBEGF	8825.8	1.68	0.0391813	42.8131	0	0	4187.56	4165.95	4131.01	4252.45	12883.9	13058.4	14303.4	13623.7
	LOC100268168	51.846	1.68	0.215117	7.81303	5.6e-15	4.9e-14	24.9116	14.2767	13.7806	24.9877	69.4466	63.2518	112.061	92.0522
	TRIM7	160.263	1.68	0.128775	13.0282	8.5e-39	1.9e-37	65.0916	67.1006	92.2242	67.0124	222.851	255.048	263.212	249.564
	SGK1	8558.26	1.66	0.0335641	49.5781	0	0	4157.03	3977.5	4036.66	4182.6	12941.9	12684	13344.3	13142
	NECAB2	28.465	1.66	0.238436	6.96696	3.2e-12	2.4e-11	10.4468	8.56604	9.54044	11.9259	40.4242	51.0095	36.4848	59.3225
	LIF	65.9042	1.66	0.175139	9.48775	2.4e-21	2.9e-20	29.7332	29.9811	28.6213	26.1235	92.25	106.1	102.939	111.485
	TNIP3	157.339	1.65	0.125724	13.1453	1.8e-39	4.2e-38	79.5565	82.805	62.5429	67.0124	254.983	253.007	221.515	237.29
	PDE4DIPP2	1916.03	1.64	0.0589798	27.7684	1e-169	1.8e-167	958.695	920.849	949.803	868.322	2660.74	3147.29	2809.33	3013.18
	FCMR	19.6653	1.64	0.260395	6.28999	3.2e-10	2e-09	5.6252	4.28302	8.48039	6.24692	25.9129	39.7874	40.3939	26.5929
	BHLHE40	9818.07	1.64	0.0400898	40.8093	0	0	4818.39	4637.08	4699.19	4868.62	14680.2	13981.7	15615.5	15243.8
	NDRG1	11967.6	1.64	0.0360569	45.5483	0	0	5903.25	5730.68	5749.7	5758.52	18956.9	17808.5	18496.5	17336.5
	SIGLEC15	22.5787	1.64	0.255755	6.40957	1.5e-10	9.3e-10	8.03601	5.71069	10.6005	5.67902	24.8764	46.9288	43	35.7981
	LYPD5	62.2107	1.64	0.191755	8.57632	9.8e-18	1e-16	32.9476	31.4088	22.261	19.8766	94.323	91.8172	121.182	83.8698
	CD55	34936.9	1.63	0.0467157	34.9632	8.1e-268	2.7e-265	17073.3	17213.5	16974.6	16472.6	51873.5	48792.7	58275.4	52819.6
	ULBP2	1638.05	1.63	0.0467191	34.8041	2.1e-265	6.7e-263	816.458	813.774	791.856	771.211	2503.19	2431.11	2491.39	2485.41
	BEX2	110.497	1.63	0.146017	11.1771	5.3e-29	8.9e-28	45.0016	39.9748	58.3027	55.6544	167.916	161.19	190.242	165.694
	LOC100288175	68.1487	1.62	0.188453	8.57752	9.7e-18	1e-16	16.8756	31.4088	38.1617	32.3704	106.761	107.12	122.485	90.0066
	GCSAM	156.462	1.62	0.131994	12.284	1.1e-34	2.3e-33	80.3601	89.9434	66.783	59.0618	239.435	253.007	246.273	216.834
	SPX	37.4988	1.62	0.227035	7.13782	9.5e-13	7.2e-12	22.5008	11.4214	10.6005	13.0617	74.6292	45.9086	62.5454	59.3225
	SHC4	32.2459	1.62	0.241077	6.70234	2.1e-11	1.4e-10	6.4288	8.56604	11.6605	19.3087	44.5702	65.2922	46.9091	55.2313
	FERMT1	544.725	1.62	0.0861335	18.8637	2.3e-79	1.2e-77	252.331	285.535	245.931	263.506	897.624	702.912	874.333	835.63
	PLEKHN1	374.27	1.61	0.0883668	18.2679	1.5e-74	7.6e-73	185.632	192.736	157.947	184	547.281	537.641	620.242	568.678
	RGS7	24.2163	1.6	0.252129	6.33708	2.3e-10	1.5e-09	10.4468	9.99371	2.1201	10.7901	38.3511	35.7067	35.1818	51.1401
	LOC105375825	18.2536	1.6	0.274259	5.81864	5.9e-09	3.4e-08	0	9.99371	6.36029	5.11112	36.2781	26.525	20.8485	40.9121
	RASD1	405.783	1.6	0.0887829	17.979	2.8e-72	1.4e-70	192.864	177.031	216.25	201.037	611.545	564.166	598.09	685.278
	LINC01929	8.32464	1.6	0.283462	5.65124	1.6e-08	8.7e-08	0	0	2.1201	1.70371	17.6208	18.3634	10.4242	16.3648
	PLAUR	10601.5	1.6	0.0449624	35.6028	1.3e-277	4.4e-275	5167.95	5079.66	5275.86	5382.57	15367.4	15194.7	17441	15902.5
	SLCO4A1	200.763	1.6	0.128522	12.425	1.9e-35	4e-34	83.5745	115.642	99.6445	86.889	252.91	339.724	284.06	343.662
	SLCO4A1-AS1	34.4406	1.6	0.232579	6.89907	5.2e-12	3.8e-11	13.6612	19.9874	12.7206	9.08643	43.5337	72.4336	56.0303	48.0717
	PANX2	1312.67	1.6	0.0618347	25.9193	4e-148	5.6e-146	677.435	669.579	565.006	658.766	1979.75	1862.87	2110.91	1977.08
	C3orf52	650.101	1.59	0.0794529	20.03	3e-89	1.9e-87	363.227	349.78	289.393	278.272	981.581	977.343	977.272	983.936
	SPRY4	8905.58	1.59	0.0421905	37.804	0	0	4172.29	4615.67	4464.92	4394.99	12638.2	13358.4	14024.5	13575.7
	GK-AS1	24.8121	1.59	0.247522	6.42828	1.3e-10	8.3e-10	12.054	7.13837	8.48039	7.95062	35.2416	30.6057	46.9091	50.1173
	LOC101928080	26.3367	1.59	0.241896	6.55778	5.5e-11	3.6e-10	9.64321	8.56604	6.36029	13.6296	35.2416	48.9692	44.303	43.9805
	HEY1	273.683	1.58	0.100872	15.6776	2.2e-55	7.5e-54	118.933	157.044	134.626	128.346	413.57	378.491	424.788	433.668
	KISS1	231.975	1.57	0.112775	13.9027	6.1e-44	1.6e-42	99.6465	127.063	91.1642	132.321	346.197	364.208	350.515	344.684
	TBILA	59.773	1.57	0.188564	8.34512	7.1e-17	7.1e-16	34.5548	29.9811	20.1409	22.1482	84.9944	84.6758	105.545	96.1434
	ANGPT2	41701.2	1.57	0.0339255	46.3107	0	0	19926.9	21013.9	21798.8	21024.3	62166.1	61527.7	64256.3	61895.9
	EBI3	41.4858	1.57	0.238736	6.56842	5.1e-11	3.4e-10	16.072	14.2767	5.30024	26.1235	66.3371	48.9692	87.303	67.505
	JAG1	7174.14	1.57	0.0559915	28.1027	9.1e-174	1.6e-171	3507.72	3641.99	3732.43	3439.78	9875.93	10041.7	11920.1	11233.4
	BATF3	51.3816	1.56	0.202973	7.68228	1.6e-14	1.3e-13	29.7332	22.8428	20.1409	17.605	98.4691	85.696	69.0606	67.505
	DDIT4L-AS1	18.2435	1.56	0.266724	5.84742	5e-09	2.8e-08	4.8216	2.85535	10.6005	5.11112	39.3876	26.525	20.8485	35.7981
	TRIM36	63.1685	1.56	0.185353	8.43639	3.3e-17	3.3e-16	40.18	18.5598	27.5613	25.5556	97.4326	107.12	93.8181	95.1206
	LOC105372499	20.3763	1.56	0.257367	6.05912	1.4e-09	8.2e-09	3.2144	5.71069	11.6605	7.95062	33.1685	30.6057	33.8788	36.8209
	BIK	18.2922	1.55	0.272543	5.67663	1.4e-08	7.5e-08	1.6072	12.8491	3.18015	5.67902	27.986	43.8682	28.6666	22.5017
	NOSTRIN	64.3605	1.54	0.180684	8.54991	1.2e-17	1.3e-16	30.5368	32.8365	30.7414	25.5556	89.1404	119.362	97.7272	88.9838
	SLC4A5	313.113	1.54	0.096594	15.9623	2.3e-57	8.6e-56	145.452	162.755	179.148	142.543	499.601	432.561	479.515	463.33
	FASN	39815.1	1.54	0.0927097	16.6025	6.7e-62	2.7e-60	18056.1	21760.6	21507.3	18407.4	63346.7	63802.7	59141.9	52498.4
	PITX2	15.5818	1.53	0.277849	5.51695	3.4e-08	1.8e-07	0	2.85535	5.30024	7.95062	20.7303	28.5653	23.4545	35.7981
	CPXM2	36.4594	1.53	0.222022	6.87436	6.2e-12	4.5e-11	14.4648	8.56604	18.0208	18.7408	59.0815	47.949	71.6666	53.1857
	LOC105378954	37.0169	1.52	0.223996	6.76892	1.3e-11	9e-11	12.8576	7.13837	25.4412	16.4692	64.264	61.2115	58.6363	50.1173
	UNC5B	1940.43	1.52	0.0582538	26.0324	2.1e-149	3e-147	871.103	1067.9	1044.15	1012.57	2768.54	2854.49	3006.09	2898.62
	HIF1A-AS3	30.5056	1.52	0.234714	6.48099	9.1e-11	5.9e-10	9.64321	9.99371	12.7206	16.4692	47.6798	59.1711	35.1818	53.1857
	KCNJ2	2579.45	1.52	0.0509292	29.7661	1.1e-194	2.3e-192	1274.51	1383.42	1326.12	1332.87	3488.92	3902.23	3984.66	3942.9
	MEI1	195.617	1.52	0.115169	13.2335	5.6e-40	1.3e-38	98.0393	85.6604	92.2242	108.469	267.421	292.795	325.757	294.567
	FABP3	168.792	1.51	0.13059	11.5932	4.5e-31	8.1e-30	68.306	97.0818	85.8639	85.7532	231.143	301.976	244.97	235.245
	LOC105371225	8.94191	1.51	0.283425	5.314	1.1e-07	5.4e-07	1.6072	0	2.1201	2.27161	13.4747	12.2423	23.4545	16.3648
	MAP3K21	47.7899	1.51	0.210605	7.1868	6.6e-13	5.1e-12	23.3044	28.5535	21.201	14.1975	90.177	75.4941	54.7272	74.6646
	EPHA7	60.5481	1.51	0.189976	7.96652	1.6e-15	1.5e-14	20.8936	31.4088	26.5012	32.3704	76.7022	84.6758	114.667	97.1662
	MIR6090	13.8409	1.51	0.275368	5.47128	4.5e-08	2.3e-07	4.018	5.71069	2.1201	4.54321	34.2051	18.3634	18.2424	23.5245
	NXPH4	9.29287	1.51	0.283128	5.34615	9e-08	4.5e-07	1.6072	0	2.1201	1.1358	9.32865	10.2019	18.2424	31.7069
	LOC107985040	77.4217	1.51	0.185775	8.14225	3.9e-16	3.7e-15	25.7152	22.8428	41.3419	49.9754	123.346	112.221	135.515	108.417
	HSD11B1	14.5383	1.5	0.273127	5.50268	3.7e-08	2e-07	6.4288	2.85535	4.24019	3.97531	15.5478	30.6057	26.0606	26.5929
	LOC105378948	20.6079	1.5	0.256884	5.8215	5.8e-09	3.3e-08	8.03601	4.28302	11.6605	6.24692	30.059	27.5452	44.303	32.7297
	BHLHE40-AS1	409.412	1.5	0.0906582	16.4919	4.2e-61	1.7e-59	223.401	229.855	196.109	193.654	568.011	564.166	685.393	614.704
	PDE4DIPP5	17.5995	1.49	0.267718	5.55528	2.8e-08	1.5e-07	6.4288	4.28302	2.1201	9.65433	29.0225	34.6865	20.8485	33.7525
	GCKR	70.8396	1.48	0.190736	7.77119	7.8e-15	6.8e-14	28.126	39.9748	31.8015	33.5062	88.1039	109.16	151.151	84.8926
	SLCO2A1	49.0276	1.48	0.215421	6.86006	6.9e-12	4.9e-11	29.7332	25.6981	10.6005	21.0124	77.7388	72.4336	97.7272	57.2769
	LOC107984343	14.7608	1.48	0.271027	5.45968	4.8e-08	2.5e-07	3.2144	5.71069	3.18015	6.81482	26.9494	20.4038	22.1515	29.6613
	FLT1	18219.2	1.48	0.0451654	32.8375	1.7e-236	4.7e-234	8780.94	9719.6	10204	9519.17	26096.4	26220.9	28211.9	27001
	FAM131C	81.6525	1.47	0.15989	9.16506	5e-20	5.8e-19	41.7872	35.6918	46.6421	37.4815	133.711	111.201	119.879	126.828
	RELN	1667.6	1.47	0.145237	10.1177	4.6e-24	6.4e-23	755.384	923.705	1004.93	662.741	2387.1	2859.59	2556.54	2190.84
	LINC02561	24.9013	1.47	0.25048	5.8792	4.1e-09	2.4e-08	12.054	7.13837	14.8407	5.67902	40.4242	29.5855	40.3939	49.0945
	C1S	62.1863	1.47	0.190553	7.71356	1.2e-14	1.1e-13	29.7332	28.5535	18.0208	38.6173	109.871	82.6355	99.0302	91.0294
	MIR6775	21.8855	1.46	0.259395	5.63916	1.7e-08	9.3e-08	5.6252	11.4214	10.6005	6.24692	20.7303	35.7067	46.9091	37.8437
	TOM1L1	597.383	1.46	0.0729626	19.9591	1.2e-88	7.6e-87	296.529	335.503	314.834	316.321	863.419	807.991	929.06	915.408
	JAK3	748.912	1.46	0.0749145	19.5412	4.9e-85	2.9e-83	433.141	376.906	342.396	411.729	1092.49	1018.15	1159.7	1156.79
	ADAM33	27.5136	1.46	0.234474	6.24515	4.2e-10	2.6e-09	10.4468	8.56604	13.7806	13.0617	39.3876	39.7874	52.1212	42.9577
	BCL6	1807.9	1.45	0.0506357	28.6155	4.3e-180	8.5e-178	916.105	922.277	1013.41	997.803	2541.54	2755.54	2620.39	2696.11
	PDLIM3	588.286	1.45	0.0741028	19.6039	1.4e-85	8.4e-84	311.797	288.39	321.195	316.321	876.893	797.789	945.999	847.903
	TNFAIP3	1636.6	1.45	0.0512678	28.2131	4e-175	7.3e-173	845.388	873.736	850.159	917.161	2375.7	2283.19	2521.36	2426.09
	ARHGEF16	53.5664	1.44	0.198012	7.27158	3.6e-13	2.8e-12	24.9116	38.5472	22.261	19.3087	84.9944	66.3124	87.303	84.8926
	COL8A2	169.616	1.44	0.120694	11.9182	9.5e-33	1.8e-31	90.8069	88.5157	84.8039	88.0248	214.559	259.128	258	273.088
	SLC1A4	944.622	1.44	0.0609602	23.6548	1.1e-123	1.1e-121	470.106	486.837	539.565	517.359	1427.28	1311.97	1404.67	1399.19
	FAM83B	15.8374	1.44	0.282133	5.10788	3.3e-07	1.6e-06	4.8216	2.85535	0	7.38272	46.6433	11.2221	31.2727	22.5017
	SYT9	120.018	1.44	0.155449	9.24082	2.4e-20	2.9e-19	54.6448	48.5409	75.2634	62.4692	193.829	133.645	204.576	187.173
	ANO9	92.2926	1.44	0.162265	8.86896	7.4e-19	8.2e-18	53.0376	28.5535	47.7022	51.1112	117.126	138.746	153.757	148.306
	LINC00520	206.234	1.44	0.125069	11.4739	1.8e-30	3.1e-29	113.308	89.9434	101.765	118.691	262.239	372.37	291.879	299.681
	LINC00165	26.0105	1.44	0.242802	5.91828	3.3e-09	1.9e-08	10.4468	11.4214	12.7206	9.65433	29.0225	53.0499	37.7879	43.9805
	KREMEN1	118.042	1.44	0.13923	10.3651	3.6e-25	5.3e-24	65.0916	47.1132	68.9031	58.4939	175.171	164.251	172	193.31
	NFKBIZ	2654.49	1.43	0.0675765	21.117	5.6e-99	4.1e-97	1545.32	1319.17	1328.24	1491.31	3376.97	3873.66	4152.75	4148.49
	PTPN13	98.1535	1.43	0.168186	8.50846	1.8e-17	1.8e-16	35.3584	42.8302	60.4228	56.2223	154.441	153.029	169.394	113.531
	MRNIP	4626.38	1.43	0.0358303	39.809	0	0	2518.48	2585.52	2411.61	2497.63	6907.35	6698.57	6674.12	6717.77
	ENKUR	24.8648	1.43	0.250064	5.71279	1.1e-08	6.1e-08	10.4468	9.99371	11.6605	8.51853	39.3876	27.5452	58.6363	32.7297
	FOSL1	4983.43	1.43	0.0477666	30.0056	8.3e-198	1.8e-195	2811.8	2624.06	2653.3	2622.57	7370.67	6722.04	7819.48	7243.49
	LINC00482	22.3404	1.43	0.249876	5.72021	1.1e-08	5.9e-08	9.64321	5.71069	13.7806	7.38272	41.4607	30.6057	31.2727	38.8665
	SERPINB2	378.667	1.43	0.0897372	15.9628	2.3e-57	8.5e-56	228.223	184.17	183.388	202.741	609.472	529.479	544.666	547.199
	FSTL3	1078.61	1.43	0.0580349	24.5605	3.3e-133	3.8e-131	596.272	589.629	573.486	564.494	1495.69	1591.5	1688.73	1529.09
	IL4I1	4674	1.43	0.0403837	35.4508	2.8e-275	9.6e-273	2504.02	2444.18	2450.83	2658.92	6966.43	6841.4	6951.66	6574.57
	LOC102723996	118.375	1.43	0.140216	10.1782	2.5e-24	3.5e-23	74.7348	54.2516	55.1225	57.926	160.66	185.675	183.727	174.899
	PDE4DIP	3586.23	1.41	0.0464403	30.3962	6.2e-203	1.4e-200	1854.71	2028.72	2040.59	1888.27	5297.64	5179.51	5462.3	4938.09
	EGR1	1330.81	1.41	0.126191	11.2119	3.6e-29	6.1e-28	725.651	626.749	644.509	788.816	1863.66	1590.48	2246.42	2160.16
	ZFP57	90.789	1.41	0.15818	8.90522	5.3e-19	6e-18	53.0376	47.1132	48.7622	38.0494	142.003	117.322	151.151	128.873
	AFF2	40.5676	1.41	0.213625	6.58243	4.6e-11	3.1e-10	12.8576	18.5598	18.0208	25.5556	68.4101	59.1711	67.7575	54.2085
	ICOSLG	151.916	1.41	0.145017	9.73988	2e-22	2.6e-21	82.7709	85.6604	79.5036	68.1482	186.573	185.675	258	268.997
	ATP1B1	4111.69	1.4	0.0493043	28.4424	6e-178	1.1e-175	2072.49	2232.88	2329.99	2344.3	6391.16	5977.3	5721.6	5823.84
	LOC105373230	17.2979	1.4	0.26865	5.22953	1.7e-07	8.3e-07	7.2324	7.13837	4.24019	6.24692	31.0955	31.6259	36.4848	14.3192
	LINC01317	50.3836	1.4	0.20808	6.71706	1.9e-11	1.3e-10	21.6972	37.1195	27.5613	14.1975	72.5562	70.3932	80.7878	78.7558
	CXCL8	3151.24	1.4	0.107423	13.0559	5.9e-39	1.4e-37	1877.21	1480.5	1629.29	1738.92	3807.13	4766.33	4911.12	4999.46
	H2BC4	136.507	1.4	0.129751	10.8005	3.4e-27	5.4e-26	73.1276	57.1069	74.2034	78.9383	212.486	191.796	211.091	193.31
	EGR3	108.13	1.4	0.179396	7.80736	5.8e-15	5.1e-14	73.9312	27.1258	66.783	46	137.857	148.948	191.545	172.854
	MMP10	2155.04	1.4	0.114192	12.298	9.3e-35	1.9e-33	1126.65	1150.7	1062.17	1238.59	2887.74	2679.02	3777.48	3317.97
	SIRPB1	780.088	1.4	0.0696955	20.1339	3.7e-90	2.3e-88	392.157	478.27	407.059	424.791	1194.07	1171.18	1045.03	1128.15
	LUCAT1	38.2508	1.39	0.221901	6.26049	3.8e-10	2.4e-09	11.2504	22.8428	22.261	16.4692	65.3006	42.848	67.7575	57.2769
	DDX43	38.526	1.39	0.220951	6.28208	3.3e-10	2.1e-09	21.6972	17.1321	21.201	13.0617	75.6657	58.1509	43	58.2997
	NCR3LG1	1145.54	1.39	0.0625813	22.237	1.5e-109	1.3e-107	560.913	659.585	646.63	645.136	1660.5	1786.35	1615.76	1589.44
	CRYM-AS1	24.3812	1.39	0.247362	5.6	2.1e-08	1.2e-07	9.64321	5.71069	10.6005	14.1975	32.132	37.7471	33.8788	51.1401
	PLA2G4A	2283.22	1.38	0.0623022	22.0766	5.3e-108	4.4e-106	1332.37	1163.55	1225.42	1305.61	2903.28	3355.41	3464.76	3515.37
	PKIB	14.2606	1.38	0.278643	4.94127	7.8e-07	3.6e-06	7.2324	7.13837	4.24019	0.567902	22.8034	26.525	16.9394	28.6385
	FER1L6	134.518	1.38	0.174882	7.88838	3.1e-15	2.7e-14	36.9656	95.6541	69.9632	75.5309	223.888	225.462	185.03	163.648
	LMO1	9.77258	1.38	0.282419	4.87696	1.1e-06	4.8e-06	3.2144	4.28302	3.18015	0.567902	15.5478	18.3634	15.6364	17.3876
	GRAMD1B	1530.89	1.38	0.0548935	25.0647	1.2e-138	1.5e-136	773.867	858.032	887.261	866.618	2099.98	2195.45	2316.79	2249.14
	JUNB	4140.59	1.38	0.0412242	33.4074	1.1e-244	3.2e-242	2254.1	2321.4	2279.1	2317.61	6007.65	5635.53	6272.78	6036.58
	RTN4R	43.6374	1.38	0.219664	6.29633	3e-10	1.9e-09	25.7152	24.2704	13.7806	18.7408	93.2865	64.272	59.9394	49.0945
	DERL3	96.7119	1.38	0.149476	9.22832	2.7e-20	3.3e-19	52.234	62.8176	40.2818	49.4075	145.112	149.968	136.818	137.056
	B3GNT7	221.799	1.37	0.122175	11.1793	5.2e-29	8.7e-28	150.273	112.786	101.765	111.309	299.553	296.876	376.575	325.251
	SNAP91	10.17	1.37	0.28261	4.84999	1.2e-06	5.5e-06	0	2.85535	3.18015	4.54321	17.6208	15.3029	14.3333	23.5245
	RAET1L	55.1544	1.37	0.201862	6.78347	1.2e-11	8.2e-11	18.4828	38.5472	23.3211	30.0988	81.8848	106.1	74.2727	68.5278
	GEM	200.85	1.37	0.121561	11.2336	2.8e-29	4.8e-28	136.612	88.5157	108.125	98.247	288.152	285.653	276.242	325.251
	INA	26.1944	1.37	0.252658	5.43302	5.5e-08	2.9e-07	11.2504	14.2767	10.6005	8.51853	26.9494	35.7067	66.4545	35.7981
	SPNS3	40.1803	1.37	0.221667	6.1648	7.1e-10	4.3e-09	16.8756	28.5535	15.9007	17.0371	68.4101	69.373	37.7879	67.505
	FMNL1	437.004	1.37	0.0830953	16.4611	7e-61	2.8e-59	234.651	214.151	241.691	262.939	619.837	590.691	672.363	659.708
	CD300C	19.825	1.37	0.266337	5.1297	2.9e-07	1.4e-06	11.2504	8.56604	6.36029	4.54321	38.3511	22.4442	45.606	21.4789
	TNNT1	67.7793	1.37	0.171322	8.02297	1e-15	9.6e-15	29.7332	32.8365	43.462	34.0741	108.834	97.9383	95.1211	100.235
	PERM1	76.6551	1.36	0.165468	8.21177	2.2e-16	2.1e-15	43.3944	32.8365	40.2818	42.0247	112.98	106.1	101.636	133.987
	FGF16	3044.89	1.36	0.0479019	28.3227	1.8e-176	3.4e-174	1833.82	1687.51	1634.59	1648.05	4351.3	4160.34	4531.94	4511.58
	F3	91.4035	1.35	0.162559	8.31665	9e-17	8.9e-16	54.6448	47.1132	41.3419	47.7037	122.309	110.181	166.788	141.147
	ARHGAP30	34.949	1.35	0.236814	5.70462	1.2e-08	6.4e-08	22.5008	5.71069	9.54044	22.7161	58.0449	45.9086	59.9394	55.2313
	TUBA4A	157.404	1.35	0.128592	10.5308	6.2e-26	9.5e-25	102.861	81.3774	81.6237	74.3951	226.997	203.018	247.576	241.381
	XIRP1	8.12489	1.35	0.282963	4.78549	1.7e-06	7.5e-06	1.6072	1.42767	1.06005	1.70371	11.4017	8.16153	27.3636	12.2736
	HEY2	205.646	1.35	0.128154	10.549	5.1e-26	7.8e-25	118.129	118.497	102.825	106.198	245.654	260.149	353.121	340.593
	FERMT3	15735.5	1.35	0.0346993	38.9602	0	0	8826.75	9031.46	8825.96	8670.72	23609.8	21907.6	23038.9	21972.9
	JPH2	22.7354	1.35	0.25298	5.32868	9.9e-08	5e-07	7.2324	9.99371	10.6005	10.7901	36.2781	32.6461	50.8181	23.5245
	PLEKHA6	688.734	1.34	0.0687628	19.5326	5.8e-85	3.4e-83	371.263	395.465	395.398	381.63	909.025	980.403	1067.18	1009.51
	LOC107984510	24.0649	1.34	0.246729	5.42464	5.8e-08	3e-07	12.8576	12.8491	12.7206	5.67902	33.1685	36.7269	41.6969	36.8209
	LOC105371578	22.7445	1.34	0.248445	5.38058	7.4e-08	3.8e-07	7.2324	11.4214	14.8407	7.95062	34.2051	36.7269	28.6666	40.9121
	LDLR	18196.2	1.34	0.0297549	45.1195	0	0	10112.5	10494.8	10269.7	10223.9	25742.9	26118.9	26903.6	25703
	ATF3	1322.99	1.33	0.0576696	23.0752	8.2e-118	7.6e-116	791.547	706.698	678.431	799.038	1884.39	1941.42	1907.64	1874.8
	SLC6A17	12.2358	1.33	0.282907	4.69764	2.6e-06	1.1e-05	0	5.71069	2.1201	5.67902	26.9494	23.4644	24.7576	9.20522
	LOC105374811	9.46223	1.33	0.283088	4.70155	2.6e-06	1.1e-05	1.6072	2.85535	4.24019	1.70371	15.5478	9.18172	22.1515	18.4104
	GMNC	73.1168	1.33	0.165617	8.01018	1.1e-15	1.1e-14	42.5908	28.5535	42.4019	39.7531	109.871	97.9383	113.364	110.463
	GK3P	23.2633	1.33	0.250771	5.28858	1.2e-07	6.1e-07	8.03601	18.5598	8.48039	7.95062	33.1685	45.9086	31.2727	32.7297
	MIR3918	21.3831	1.33	0.253706	5.23761	1.6e-07	8e-07	4.8216	9.99371	13.7806	9.08643	27.986	30.6057	33.8788	40.9121
	LOC105378404	16.0044	1.33	0.267287	4.9706	6.7e-07	3.1e-06	3.2144	7.13837	8.48039	6.81482	25.9129	26.525	18.2424	31.7069
	NAGS	123.722	1.33	0.161491	8.23769	1.8e-16	1.7e-15	44.198	61.3899	86.924	70.9877	163.77	171.392	225.424	165.694
	LINC00623	20.1087	1.32	0.260038	5.08794	3.6e-07	1.7e-06	8.83961	5.71069	13.7806	5.67902	39.3876	21.424	31.2727	34.7753
	AFF3	468.517	1.32	0.080691	16.3099	8.4e-60	3.3e-58	265.992	296.956	259.712	243.63	698.612	662.104	702.333	618.796
	ATP6V0A4	103.826	1.32	0.167061	7.918	2.4e-15	2.2e-14	59.4664	72.8113	31.8015	57.926	139.93	144.867	140.727	183.082
	MIR9718	28.0884	1.32	0.239614	5.5057	3.7e-08	1.9e-07	11.2504	12.8491	11.6605	15.9012	57.0084	49.9894	31.2727	34.7753
	RELB	2690.99	1.32	0.0520666	25.331	1.5e-141	1.9e-139	1640.15	1429.1	1494.67	1549.24	4117.04	3669.63	3914.3	3713.8
	NGF	5.72449	1.31	0.277359	4.72795	2.3e-06	9.8e-06	0	1.42767	1.06005	0	6.2191	10.2019	15.6364	11.2508
	DGKD	4933.93	1.31	0.0424205	30.9352	4e-210	9.6e-208	2610.9	2966.7	2921.49	2806.57	6912.53	7133.17	6997.27	7122.8
	FGFR4	192.729	1.31	0.126115	10.4039	2.4e-25	3.5e-24	91.6105	114.214	107.065	114.148	221.815	273.411	312.727	306.841
	SNTB1	1072.28	1.31	0.0628045	20.8063	3.8e-96	2.7e-94	558.502	606.761	623.308	655.927	1542.34	1481.32	1644.42	1465.68
	PAEP	7.55964	1.31	0.282319	4.64305	3.4e-06	1.4e-05	0	1.42767	3.18015	1.1358	11.4017	7.14134	20.8485	15.342
	LOC107984316	615.232	1.31	0.0664127	19.7111	1.7e-86	1e-84	342.334	354.063	362.537	345.852	852.017	918.172	879.545	867.337
	KIF21B	1406.75	1.3	0.0513684	25.2277	2e-140	2.5e-138	792.35	825.195	836.378	789.951	1942.43	1959.79	2122.63	1985.26
	TMEM156	738.728	1.3	0.0713019	18.2668	1.5e-74	7.7e-73	411.443	459.711	374.197	442.963	1125.66	999.787	1009.85	1086.22
	SLC46A3	646.228	1.3	0.0787556	16.5382	1.9e-61	7.9e-60	356.799	342.642	359.356	407.186	1022.01	957.959	839.151	884.724
	RGMB-AS1	263.19	1.29	0.106351	12.1712	4.4e-34	8.9e-33	151.077	161.327	138.866	144.815	385.584	387.673	422.182	314
	LOC107986973	46.7948	1.29	0.210553	6.14312	8.1e-10	4.9e-09	12.8576	24.2704	36.0416	23.284	64.264	76.5143	71.6666	65.4594
	LINC00537	450.525	1.29	0.0854368	15.137	9.2e-52	3e-50	242.687	246.987	240.631	291.334	666.48	588.65	684.09	643.343
	LOC107984011	18.5346	1.29	0.260346	4.95151	7.4e-07	3.4e-06	4.8216	11.4214	6.36029	9.65433	24.8764	37.7471	24.7576	28.6385
	IL2RG	9.70238	1.29	0.283474	4.54361	5.5e-06	2.3e-05	0	2.85535	3.18015	3.40741	30.059	8.16153	15.6364	14.3192
	CCDC68	246.382	1.29	0.110328	11.7287	9.1e-32	1.7e-30	151.077	141.34	127.206	136.864	414.607	325.441	311.424	363.095
	LINC01936	9.78211	1.28	0.283517	4.51529	6.3e-06	2.6e-05	4.018	0	0	4.54321	11.4017	13.2625	28.6666	16.3648
	LRRC2	112.292	1.28	0.149985	8.56231	1.1e-17	1.2e-16	60.27	45.6855	60.4228	77.2346	172.062	167.311	139.424	175.922
	SEMA3F	22228.5	1.28	0.033214	38.6405	0	0	13097.1	12871.9	12699.4	12992.5	31207.4	30491.5	33124.3	31343.8
	SLC10A6	5.29945	1.28	0.274728	4.6739	3e-06	1.3e-05	0	0	0	1.1358	12.4382	5.10095	10.4242	13.2964
	TRIM7-AS1	23.9275	1.28	0.247845	5.16454	2.4e-07	1.2e-06	8.03601	7.13837	18.0208	10.7901	37.3146	40.8076	41.6969	27.6157
	RRAGD	51.0473	1.28	0.220186	5.82081	5.9e-09	3.3e-08	20.8936	22.8428	41.3419	18.7408	47.6798	81.6153	87.303	87.961
	NFKB2	4775.09	1.28	0.0392796	32.6085	3.1e-233	8.5e-231	2898.59	2682.6	2712.66	2796.35	6907.35	6614.92	6988.15	6600.14
	ARHGAP9	52.4483	1.28	0.191244	6.70499	2e-11	1.4e-10	29.7332	19.9874	30.7414	28.963	64.264	80.5951	74.2727	91.0294
	DLL4	2778.42	1.28	0.0459051	27.8597	8.2e-171	1.4e-168	1550.95	1606.13	1602.79	1692.35	3751.15	3883.87	4135.82	4004.27
	TTC39C	543.484	1.28	0.0776508	16.4932	4.1e-61	1.6e-59	306.172	336.931	343.456	275.432	745.256	781.466	796.151	763.011
	ISM1	26.4834	1.28	0.25767	4.9857	6.2e-07	2.9e-06	15.2684	5.71069	16.9608	8.51853	37.3146	58.1509	20.8485	49.0945
	SIRPD	12.2805	1.28	0.281972	4.55328	5.3e-06	2.2e-05	4.8216	2.85535	4.24019	3.40741	15.5478	19.3836	9.12121	38.8665
	NCF2	20.5406	1.27	0.253976	5.00203	5.7e-07	2.6e-06	8.03601	8.56604	8.48039	11.358	32.132	21.424	36.4848	37.8437
	NABP1-OT1	201.012	1.27	0.122142	10.3641	3.6e-25	5.3e-24	108.486	112.786	126.146	111.309	232.18	317.279	273.636	326.274
	S100P	4.38662	1.27	0.268934	4.72882	2.3e-06	9.8e-06	0	0	0	0	10.3652	6.12115	10.4242	8.18242
	SYS1-DBNDD2	1070.05	1.27	0.0614257	20.6776	5.5e-95	3.7e-93	671.81	546.799	606.348	650.815	1522.64	1560.89	1532.36	1468.74
	IRAK2	2344.27	1.26	0.0444406	28.4051	1.7e-177	3.3e-175	1428.8	1289.19	1402.44	1366.37	3381.12	3205.44	3376.15	3304.68
	PRR16	72.605	1.26	0.165261	7.64699	2.1e-14	1.7e-13	36.162	41.4025	41.3419	41.4568	117.126	93.8576	99.0302	110.463
	LOC107984413	71.8507	1.26	0.178604	7.08057	1.4e-12	1.1e-11	54.6448	37.1195	30.7414	32.9383	116.09	91.8172	108.151	103.303
	PRSS12	165.077	1.25	0.127123	9.84927	6.9e-23	9.1e-22	92.4141	105.648	92.2242	90.2964	253.947	264.229	187.636	234.222
	ARC	84.6055	1.25	0.159797	7.79169	6.6e-15	5.8e-14	55.4484	49.9686	40.2818	44.2963	127.492	119.362	102.939	137.056
	NTM	1015.81	1.25	0.0556624	22.4194	2.5e-111	2.2e-109	627.612	583.918	573.486	604.247	1438.69	1430.31	1385.12	1483.06
	STARD10	1280.74	1.25	0.0569346	22.0131	2.2e-107	1.8e-105	752.974	746.673	694.332	804.717	1795.25	1752.69	1920.67	1778.65
	LPAR5	21.2579	1.25	0.272963	4.59052	4.4e-06	1.8e-05	13.6612	5.71069	4.24019	9.08643	12.4382	36.7269	53.4242	34.7753
	LINC02330	4.34441	1.25	0.268051	4.6723	3e-06	1.3e-05	0	0	0	0	6.2191	7.14134	9.12121	12.2736
	FGF1	10.6769	1.24	0.282121	4.39746	1.1e-05	4.3e-05	1.6072	5.71069	0	6.24692	14.5112	19.3836	19.5454	18.4104
	PLAT	48370.2	1.24	0.0430126	28.7551	7.8e-182	1.6e-179	28849.3	29612.8	28661.6	27756.2	67059.5	63565	73675.9	67781.1
	TMEM26	35.6523	1.24	0.227744	5.46401	4.7e-08	2.4e-07	19.2864	5.71069	25.4412	19.8766	59.0815	58.1509	40.3939	57.2769
	QPRT	29.7581	1.24	0.225547	5.51693	3.4e-08	1.8e-07	16.072	17.1321	12.7206	14.7654	39.3876	52.0297	43	42.9577
	MIR6886	70.3094	1.24	0.175598	7.04156	1.9e-12	1.4e-11	33.7512	41.4025	46.6421	35.2099	96.3961	80.5951	115.97	112.508
	GMFG	620.711	1.24	0.0738084	16.7483	5.8e-63	2.4e-61	348.763	419.736	340.276	361.753	811.593	893.687	922.545	867.337
	WNT7B	12.0457	1.24	0.281841	4.39837	1.1e-05	4.3e-05	3.2144	2.85535	0	8.51853	18.6573	16.3231	27.3636	19.4332
	P3H2	1034.86	1.23	0.0813399	15.1596	6.5e-52	2.1e-50	609.933	523.956	597.867	694.544	1568.25	1258.92	1545.39	1480
	ZFYVE28	177.386	1.23	0.111528	11.0442	2.3e-28	3.9e-27	108.486	102.792	103.885	98.8149	241.508	262.189	243.666	257.746
	FOXD1	30.3731	1.23	0.228677	5.35796	8.4e-08	4.3e-07	17.6792	14.2767	13.7806	15.9012	39.3876	60.1913	37.7879	43.9805
	FAM167A	14.7805	1.23	0.279085	4.40428	1.1e-05	4.2e-05	0.803601	5.71069	12.7206	3.40741	17.6208	23.4644	29.9697	24.5473
	EIF4EBP1	5151.53	1.23	0.0408661	30.182	4.1e-200	9.1e-198	3123.6	3026.67	2995.7	3103.02	7281.53	7014.83	7699.6	6967.33
	GDF15	25957.8	1.23	0.0437658	28.0021	1.5e-172	2.7e-170	15505.5	16239.8	15540.3	14707.5	36255.3	34753.8	39307.2	35353.2
	PVR	26133.7	1.23	0.0387746	31.6809	2.8e-220	7.3e-218	16161.2	15484.5	15347.4	15362.3	36086.3	35280.2	39300.7	36046.6
	OSCAR	19.6071	1.23	0.262746	4.66484	3.1e-06	1.3e-05	6.4288	5.71069	10.6005	11.358	18.6573	27.5452	32.5757	43.9805
	BABAM2-AS1	183.019	1.22	0.121198	10.0613	8.2e-24	1.1e-22	102.057	87.0881	99.6445	131.185	268.458	259.128	261.909	254.678
	LOC107986160	276.634	1.22	0.100445	12.1868	3.7e-34	7.4e-33	180.007	164.182	130.386	172.074	409.424	395.834	390.909	370.255
	LOC107986993	16.1388	1.22	0.271101	4.51323	6.4e-06	2.6e-05	6.4288	9.99371	5.30024	5.67902	26.9494	12.2423	33.8788	28.6385
	LOC107984245	9.8008	1.22	0.282066	4.33103	1.5e-05	5.7e-05	2.4108	2.85535	4.24019	3.40741	10.3652	13.2625	23.4545	18.4104
	PHLDA2	3409.33	1.22	0.0490496	24.9196	4.6e-137	5.5e-135	2131.15	2117.24	1921.87	1979.14	5066.49	4538.83	4902	4617.95
	LDLR-AS1	433.92	1.22	0.0822682	14.8393	8.2e-50	2.5e-48	227.419	268.403	283.033	254.42	593.924	649.862	607.212	587.089
	SEPTIN3	23.4877	1.22	0.267138	4.55489	5.2e-06	2.2e-05	16.8756	0	10.6005	11.358	34.2051	43.8682	49.5151	21.4789
	NOTCH2	10284.9	1.21	0.0647167	18.7553	1.8e-78	9.4e-77	5674.22	6513.04	6794.91	5622.8	14268.7	15086.6	15491.7	12827
	MAN1A1	1752.76	1.21	0.0516138	23.4687	8.5e-122	8.4e-120	957.088	1067.9	1069.59	1112.52	2486.6	2402.55	2487.48	2438.36
	LOC107986990	16.2356	1.21	0.268319	4.49587	6.9e-06	2.8e-05	7.2324	5.71069	3.18015	10.7901	19.6938	23.4644	26.0606	33.7525
	KRTAP5-1	44.0135	1.21	0.202627	5.95217	2.6e-09	1.5e-08	24.9116	22.8428	28.6213	19.8766	54.9354	70.3932	74.2727	56.2541
	LOC107984322	7.27918	1.21	0.28266	4.2794	1.9e-05	7.1e-05	3.2144	0	0	2.83951	10.3652	14.2827	9.12121	18.4104
	SHMT2	7971.94	1.21	0.0391732	30.9497	2.6e-210	6.2e-208	5038.58	4605.67	4679.05	4832.28	11480.5	10743.6	11426.3	10969.6
	CEMIP	111.603	1.21	0.149541	8.0764	6.7e-16	6.2e-15	53.0376	61.3899	77.3835	65.3087	138.893	139.766	181.121	175.922
	RNF112	16.7334	1.21	0.266628	4.55429	5.3e-06	2.2e-05	9.64321	11.4214	5.30024	3.97531	20.7303	30.6057	28.6666	23.5245
	PTPRH	443.022	1.21	0.080439	15.0722	2.5e-51	7.9e-50	294.118	256.981	243.811	258.395	629.166	661.084	603.303	597.317
	SLC1A5	7901.88	1.21	0.0365042	33.1992	1.1e-241	3.2e-239	4941.34	4644.22	4680.11	4738	11282.5	10645.7	11392.4	10890.8
	HMOX1	12646.2	1.21	0.0404762	29.9833	1.6e-197	3.5e-195	7827.07	7825.08	7282.53	7456.55	18301.8	17288.2	18391	16797.5
	RASGRF2-AS1	365.897	1.2	0.0945902	12.6642	9.3e-37	2e-35	238.669	195.591	231.091	206.148	532.77	548.863	534.242	439.805
	LINC01615	11.2345	1.2	0.28093	4.28621	1.8e-05	6.9e-05	7.2324	1.42767	4.24019	2.83951	25.9129	17.3432	10.4242	20.4561
	RAB11FIP1	119.605	1.2	0.136149	8.80121	1.4e-18	1.5e-17	81.9673	57.1069	71.0232	67.0124	169.989	172.412	179.818	157.512
	DOCK11	239.694	1.2	0.122111	9.80901	1e-22	1.3e-21	110.897	167.038	164.308	129.482	372.11	298.916	312.727	362.072
	FAM241B	37.7978	1.2	0.222399	5.39712	6.8e-08	3.5e-07	24.108	11.4214	29.6814	14.1975	61.1545	46.9288	58.6363	56.2541
	P2RY6	36.5173	1.2	0.227265	5.28062	1.3e-07	6.4e-07	20.09	9.99371	30.7414	14.7654	46.6433	52.0297	67.7575	50.1173
	ALDOC	664.856	1.2	0.0664843	18.0905	3.8e-73	1.9e-71	382.514	398.321	419.779	397.531	907.989	884.505	990.302	937.91
	TBXA2R	798.252	1.2	0.0612746	19.5235	6.9e-85	4e-83	478.142	445.434	495.043	500.321	1145.35	1081.4	1147.97	1092.35
	MYOM3	40.2203	1.19	0.224728	5.30513	1.1e-07	5.6e-07	19.2864	11.4214	21.201	30.0988	80.8483	57.1307	54.7272	47.0489
	HS3ST1	362.599	1.19	0.089749	13.28	3e-40	7.3e-39	229.026	187.025	208.83	236.815	490.272	481.53	516	551.291
	WWC1	8.86364	1.19	0.283508	4.20366	2.6e-05	9.8e-05	4.018	0	3.18015	2.83951	8.29213	23.4644	11.7273	17.3876
	TBC1D2	1536.46	1.19	0.0503102	23.7277	1.9e-124	1.9e-122	951.463	980.811	905.281	891.606	2165.28	2137.3	2211.24	2048.67
	CALCA	4.8277	1.19	0.26446	4.51431	6.4e-06	2.6e-05	0	0	0	0	17.6208	6.12115	2.60606	12.2736
	C11orf96	1802.05	1.19	0.123605	9.59946	8e-22	1e-20	1186.11	1036.49	992.205	1052.32	2305.21	2068.95	2897.94	2877.14
	LOC107984364	10.9876	1.19	0.282199	4.20483	2.6e-05	9.8e-05	1.6072	5.71069	4.24019	3.97531	22.8034	8.16153	26.0606	15.342
	LOC105370135	8.71434	1.19	0.283485	4.20365	2.6e-05	9.8e-05	4.8216	0	0	3.97531	11.4017	21.424	11.7273	16.3648
	ERRFI1	1808.92	1.18	0.0566376	20.8102	3.5e-96	2.5e-94	1140.31	1097.88	1026.13	1136.94	2525.99	2283.19	2656.88	2604.06
	LOC728989	20.9084	1.18	0.259163	4.55964	5.1e-06	2.1e-05	11.2504	1.42767	18.0208	7.95062	33.1685	30.6057	35.1818	29.6613
	FGF5	1951.68	1.18	0.0445948	26.4482	3.8e-154	5.7e-152	1176.47	1257.78	1187.25	1155.68	2771.65	2647.4	2712.91	2704.29
	MYL2	11.6914	1.18	0.283478	4.15652	3.2e-05	0.00012	9.64321	2.85535	0	1.70371	10.3652	21.424	26.0606	21.4789
	PRSS22	7.32784	1.18	0.27976	4.20929	2.6e-05	9.6e-05	0.803601	0	2.1201	2.27161	4.14607	9.18172	24.7576	15.342
	MT1E	2237.15	1.18	0.0522378	22.5527	1.3e-112	1.1e-110	1333.17	1481.92	1336.72	1316.96	3112.66	2938.15	3335.76	3041.81
	CXCL5	194.701	1.17	0.117005	10.0383	1e-23	1.4e-22	126.165	94.2264	119.785	122.099	298.517	287.694	231.939	277.179
	INSIG1	8738.47	1.17	0.0330395	35.3734	4.4e-274	1.5e-271	5340.73	5465.13	5250.42	5424.6	12409.2	11897.5	12334.5	11785.8
	CBSL	2138.07	1.17	0.0470587	24.8888	9.8e-137	1.2e-134	1268.89	1343.44	1286.9	1338.54	2953.04	2963.65	3136.39	2813.73
	SHISAL1	20.6006	1.17	0.259243	4.50223	6.7e-06	2.7e-05	15.2684	8.56604	4.24019	10.2222	26.9494	23.4644	35.1818	40.9121
	KIF1A	16.2094	1.16	0.26723	4.35153	1.4e-05	5.3e-05	6.4288	2.85535	13.7806	6.24692	20.7303	29.5855	23.4545	26.5929
	NABP1	4615.74	1.16	0.0439765	26.4055	1.2e-153	1.7e-151	2920.28	2881.04	2907.71	2672.55	6048.08	6588.39	6306.66	6601.17
	ELL2	6192.18	1.16	0.0400202	29.0605	1.1e-185	2.3e-183	3667.63	3804.75	3978.36	3803.24	8962.76	8175.81	8635.18	8509.72
	MIR10523	11.9455	1.16	0.277607	4.16515	3.1e-05	0.00011	3.2144	7.13837	2.1201	6.81482	17.6208	14.2827	20.8485	23.5245
	CDC42EP2	3731.2	1.16	0.0525846	22.0265	1.6e-107	1.3e-105	2416.43	2287.13	2214.44	2267.63	5105.88	4825.5	5722.91	5009.69
	WI2-87327B8.2	38.5522	1.16	0.22375	5.1805	2.2e-07	1.1e-06	18.4828	19.9874	25.4412	19.8766	43.5337	64.272	39.0909	77.733
	RHBDL2	65.8976	1.15	0.174021	6.58574	4.5e-11	3e-10	34.5548	34.2642	40.2818	43.1605	93.2865	77.5345	97.7272	106.371
	SH2D5	110.617	1.15	0.145993	7.89532	2.9e-15	2.6e-14	79.5565	55.6793	59.3627	65.8766	142.003	180.574	157.667	144.215
	HES6	90.4505	1.15	0.161362	7.09587	1.3e-12	9.7e-12	53.0376	51.3962	56.1826	52.247	139.93	94.8777	151.151	124.782
	LOC105375221	29.2079	1.15	0.230928	4.99308	5.9e-07	2.8e-06	13.6612	22.8428	14.8407	12.4938	35.2416	40.8076	50.8181	42.9577
	CDKN2B	1736.36	1.15	0.0564768	20.3088	1.1e-91	6.9e-90	1097.72	1142.14	1024.01	1038.12	2442.03	2194.43	2568.27	2384.15
	NAV2-AS6	1542.27	1.15	0.0615156	18.6748	7.9e-78	4.2e-76	850.209	973.673	1052.63	939.31	2178.76	2096.49	2237.3	2009.81
	FOLR3	8.57824	1.15	0.282872	4.05935	4.9e-05	0.00018	1.6072	1.42767	5.30024	3.40741	14.5112	15.3029	11.7273	15.342
	TMEM45B	67.0035	1.15	0.191932	6.005	1.9e-09	1.1e-08	36.9656	41.4025	21.201	51.1112	107.798	107.12	88.606	81.8242
	NPW	17.3231	1.15	0.266206	4.31324	1.6e-05	6.2e-05	8.03601	2.85535	7.42034	11.9259	23.8399	19.3836	36.4848	28.6385
	RCAN1	6121.51	1.15	0.043887	26.1442	1.1e-150	1.7e-148	4070.24	3667.69	3759.99	3678.87	8706.74	8057.47	8296.39	8734.73
	NLRP3	252.623	1.14	0.110218	10.313	6.2e-25	8.9e-24	179.203	121.352	148.407	162.42	393.876	319.32	346.606	349.798
	ASB1	3690.75	1.14	0.0400726	28.5276	5.3e-179	1e-176	2257.31	2372.79	2247.3	2302.27	5174.29	4967.31	5294.21	4910.48
	FGF12	359.926	1.14	0.0867405	13.109	2.9e-39	6.8e-38	227.419	221.289	231.091	209.556	488.199	525.398	526.424	450.033
	MAOA	56.0355	1.14	0.184219	6.18702	6.1e-10	3.8e-09	30.5368	37.1195	26.5012	35.7778	92.25	75.4941	67.7575	82.847
	RPA4	21.3574	1.14	0.25883	4.39937	1.1e-05	4.3e-05	10.4468	19.9874	6.36029	6.81482	30.059	39.7874	33.8788	23.5245
	EXPH5	7.17412	1.14	0.282383	4.04818	5.2e-05	0.00018	1.6072	4.28302	1.06005	1.1358	11.4017	14.2827	5.21212	18.4104
	LOC101928446	22.0269	1.14	0.263135	4.32471	1.5e-05	5.9e-05	5.6252	2.85535	14.8407	17.0371	27.986	43.8682	31.2727	32.7297
	APCDD1L	196.699	1.14	0.125209	9.07179	1.2e-19	1.4e-18	119.736	109.931	111.305	133.457	245.654	239.745	276.242	337.525
	LOC653513	31.6437	1.13	0.225577	5.00853	5.5e-07	2.6e-06	12.8576	15.7044	22.261	18.1729	48.7163	35.7067	54.7272	45.0033
	MTARC1	864.243	1.13	0.0721114	15.6316	4.4e-55	1.5e-53	547.252	476.843	513.063	602.544	1247.97	1259.94	1131.03	1135.31
	LINC02085	18.5364	1.13	0.262146	4.31627	1.6e-05	6.1e-05	11.2504	5.71069	13.7806	5.11112	24.8764	24.4846	36.4848	26.5929
	TMEM154	3880.94	1.13	0.0471939	24.0227	1.6e-127	1.7e-125	2223.56	2409.91	2540.94	2509.56	5483.17	5502.91	5236.88	5140.61
	THBS2	29.4647	1.13	0.23445	4.82825	1.4e-06	6.1e-06	21.6972	18.5598	13.7806	10.2222	47.6798	41.8278	33.8788	48.0717
	TFPI2-DT	17.5014	1.13	0.260414	4.33574	1.5e-05	5.6e-05	6.4288	12.8491	6.36029	9.08643	19.6938	27.5452	27.3636	30.6841
	LOC107987006	10.3182	1.13	0.282249	3.99778	6.4e-05	0.00023	6.4288	1.42767	6.36029	1.1358	13.4747	16.3231	16.9394	20.4561
	PTCHD1	10.3509	1.13	0.281841	4.00582	6.2e-05	0.00022	3.2144	7.13837	5.30024	1.1358	15.5478	15.3029	20.8485	14.3192
	BAMBI	182.699	1.13	0.114149	9.88233	5e-23	6.6e-22	118.129	125.635	95.4044	109.605	253.947	233.624	273.636	251.609
	ENO2	1985.36	1.13	0.0504683	22.3357	1.7e-110	1.4e-108	1260.05	1202.1	1256.16	1241.43	2551.9	2727.99	2946.15	2697.13
	CXCL16	518.461	1.13	0.0732641	15.4243	1.1e-53	3.8e-52	295.725	338.359	331.795	327.111	720.379	726.376	668.454	739.486
	DSC3	223.287	1.13	0.103179	10.9163	9.6e-28	1.6e-26	147.862	144.195	132.506	127.778	284.006	321.36	316.636	311.955
	CBS	2537.79	1.13	0.0430122	26.3841	2.1e-153	3e-151	1642.56	1573.3	1557.21	1556.05	3430.87	3475.79	3666.72	3399.8
	GPR3	74.0383	1.12	0.17146	6.54013	6.1e-11	4.1e-10	33.7512	49.9686	51.9424	41.4568	89.1404	99.9787	123.788	102.28
	CITED2	5775.21	1.12	0.0410305	27.2521	1.6e-163	2.6e-161	3787.37	3610.59	3497.1	3628.89	8270.37	7552.47	8106.15	7748.75
	LURAP1L-AS1	77.4983	1.12	0.168365	6.63156	3.3e-11	2.2e-10	49.8232	31.4088	46.6421	52.8149	114.017	109.16	125.091	91.0294
	SCG5	490.078	1.12	0.0840484	13.2989	2.3e-40	5.7e-39	282.064	275.541	345.576	315.185	609.472	698.831	727.09	666.867
	TAF4B	141.039	1.12	0.134518	8.33055	8e-17	7.9e-16	88.3961	65.673	96.4644	89.1606	193.829	167.311	228.03	199.447
	RAB27B	19.989	1.12	0.263479	4.23498	2.3e-05	8.6e-05	12.8576	14.2767	7.42034	5.11112	24.8764	28.5653	44.303	22.5017
	EML2	1269.51	1.12	0.0535818	20.9228	3.3e-97	2.4e-95	842.977	768.088	806.697	764.964	1828.42	1735.34	1714.79	1694.78
	KLHDC7B	12.8943	1.12	0.275008	4.08089	4.5e-05	0.00016	4.8216	4.28302	7.42034	5.67902	13.4747	22.4442	28.6666	16.3648
	LOC102723834	8.01704	1.11	0.281023	3.94022	8.1e-05	0.00028	0	5.71069	0	2.83951	21.7669	12.2423	5.21212	16.3648
	FGF12-AS2	4.7402	1.11	0.259781	4.26138	2e-05	7.7e-05	0	0	0	0	12.4382	1.02019	9.12121	15.342
	NR2F1	2165.1	1.11	0.0667945	16.5626	1.3e-61	5.3e-60	1456.12	1312.03	1278.42	1397.04	2835.91	2623.93	3330.54	3086.82
	ERVFRD-1	102.904	1.11	0.156195	7.13477	9.7e-13	7.4e-12	48.216	65.673	61.4828	72.1235	154.441	165.271	139.424	116.599
	LINC02154	168.147	1.11	0.118836	9.35564	8.3e-21	1e-19	102.861	94.2264	96.4644	117.556	219.742	251.987	218.909	243.427
	PTHLH	207.748	1.11	0.145045	7.66482	1.8e-14	1.5e-13	144.648	127.063	108.125	123.235	257.056	211.18	381.788	308.886
	INHBE	20.4628	1.11	0.254435	4.37261	1.2e-05	4.8e-05	14.4648	7.13837	5.30024	13.0617	36.2781	26.525	31.2727	29.6613
	RTL1	15.8297	1.11	0.277729	3.98171	6.8e-05	0.00024	7.2324	7.13837	2.1201	9.65433	18.6573	12.2423	43	26.5929
	GRIN2D	423.483	1.11	0.0775348	14.2931	2.4e-46	7e-45	259.563	264.12	280.913	258.963	563.865	558.044	616.333	586.066
	TNS3	6068.47	1.1	0.0449663	24.5226	8.5e-133	9.6e-131	3528.61	4030.32	3961.4	3862.3	8267.26	8202.33	8671.66	8023.89
	LOC105375222	46.2552	1.1	0.201591	5.44756	5.1e-08	2.6e-07	21.6972	34.2642	26.5012	26.1235	48.7163	67.3326	76.8787	68.5278
	BAALC	70.1993	1.1	0.183946	5.96445	2.5e-09	1.4e-08	36.9656	41.4025	43.462	44.2963	67.3736	93.8576	109.454	124.782
	C17orf107	554.393	1.1	0.0809568	13.5858	4.9e-42	1.2e-40	400.193	329.792	298.934	358.914	733.854	754.941	802.666	755.851
	KRT34	4.08907	1.1	0.264424	4.14919	3.3e-05	0.00012	0	0	0	0.567902	7.25562	14.2827	6.51515	4.09121
	EMBP1	19.6935	1.09	0.269198	4.04813	5.2e-05	0.00018	11.2504	14.2767	7.42034	5.67902	42.4972	13.2625	27.3636	35.7981
	GADL1	46.9097	1.09	0.202474	5.40159	6.6e-08	3.4e-07	21.6972	32.8365	25.4412	29.5309	54.9354	82.6355	72.9696	55.2313
	SPRY4-IT1	125.202	1.09	0.131982	8.24312	1.7e-16	1.6e-15	66.6988	78.522	85.8639	80.0741	161.697	187.715	173.303	167.74
	C5orf46	8.90976	1.09	0.283487	3.83898	0.00012	0.00042	6.4288	1.42767	3.18015	1.1358	12.4382	12.2423	22.1515	12.2736
	HLA-V	172.532	1.09	0.119356	9.10101	8.9e-20	1e-18	111.7	91.3711	122.966	103.358	259.129	226.482	251.485	213.766
	LINC02547	351.279	1.09	0.0927913	11.7779	5.1e-32	9.5e-31	259.563	201.302	214.13	206.148	493.382	493.772	499.06	442.874
	PCSK6	16.7616	1.09	0.264046	4.1468	3.4e-05	0.00012	8.03601	8.56604	4.24019	11.358	24.8764	33.6663	20.8485	22.5017
	NUPR1	575.767	1.09	0.0697864	15.6227	5.1e-55	1.8e-53	336.709	371.195	387.978	368	808.483	788.608	745.333	799.832
	ETV4	840.557	1.09	0.0657071	16.5171	2.8e-61	1.1e-59	581.807	532.522	491.862	529.284	1115.29	1081.4	1179.24	1213.04
	SPHK1	9414.56	1.09	0.0431901	25.3115	2.4e-141	3.1e-139	5953.88	6030.49	5685.04	6282.7	12576.1	12362.7	13761.3	12664.3
	PLVAP	436.29	1.09	0.0905939	12.0251	2.6e-33	5.2e-32	304.565	272.686	243.811	275.432	600.143	527.439	680.181	586.066
	MID1IP1	2146.92	1.08	0.0517042	20.9033	5e-97	3.6e-95	1416.75	1330.59	1349.44	1383.98	2931.27	2788.18	3191.12	2784.07
	TMEM233	97.9407	1.08	0.151004	7.13615	9.6e-13	7.3e-12	65.8952	39.9748	72.0833	60.7655	144.076	130.584	129	141.147
	RNF115	5713.24	1.07	0.035849	29.9713	2.3e-197	5e-195	3593.7	3606.3	3670.95	3804.94	7512.67	7935.04	7751.72	7830.58
	YARS1	7543.02	1.07	0.0414326	25.7909	1.1e-146	1.5e-144	4880.27	4664.21	4813.68	5057.17	10880.3	9771.39	10206.6	10070.5
	LOC105378728	110.54	1.07	0.145201	7.38442	1.5e-13	1.2e-12	62.6808	54.2516	75.2634	78.3704	134.747	155.069	174.606	149.329
	LOC107986003	1295.53	1.07	0.0498794	21.4471	4.9e-102	3.7e-100	844.584	798.069	827.898	852.421	1787.99	1771.05	1786.45	1695.81
	RBM46	16.6047	1.07	0.263897	4.06905	4.7e-05	0.00017	10.4468	12.8491	5.30024	5.67902	24.8764	26.525	19.5454	27.6157
	LINC01204	18.5625	1.07	0.265892	4.0188	5.8e-05	0.00021	11.2504	9.99371	9.54044	6.24692	22.8034	31.6259	41.6969	15.342
	LOC105369344	55.1088	1.07	0.200511	5.32275	1e-07	5.1e-07	26.5188	39.9748	22.261	40.8889	58.0449	75.4941	93.8181	83.8698
	RHOF	1887.41	1.07	0.0507555	21.113	6e-99	4.4e-97	1268.89	1196.39	1209.52	1171.01	2466.91	2456.62	2749.39	2580.53
	MT2A	15402.4	1.07	0.104865	10.2467	1.2e-24	1.7e-23	9571.69	11037.3	10105.4	8230.6	19993.4	20178.4	23939.3	20163.5
	HOXB8	1616.15	1.07	0.0633234	16.9211	3.1e-64	1.4e-62	1047.9	1132.14	943.443	1021.66	2170.47	1991.41	2397.57	2224.6
	NIPAL1	196.333	1.06	0.110912	9.59762	8.2e-22	1e-20	135.808	104.22	120.846	131.753	245.654	283.613	273.636	275.134
	HCG4	180.056	1.06	0.117835	8.98938	2.5e-19	2.8e-18	122.147	94.2264	127.206	110.173	269.494	233.624	260.606	222.971
	LOC107987000	9.20947	1.06	0.281529	3.77297	0.00016	0.00054	4.8216	5.71069	2.1201	2.83951	14.5112	16.3231	13.0303	14.3192
	PTPRE	8564.27	1.06	0.0354668	29.8694	4.9e-196	1e-193	5527.97	5625.03	5619.32	5407.56	11454.5	11084.4	11946.2	11849.2
	DDIT4	5060.78	1.06	0.039684	26.6782	8.4e-157	1.3e-154	3349.41	3332.19	3079.44	3332.45	6791.26	6634.3	7095	6872.21
	PTPN6	70.4918	1.06	0.166419	6.35009	2.2e-10	1.4e-09	35.3584	48.5409	40.2818	49.4075	102.615	92.8374	97.7272	97.1662
	P2RX1	21.8447	1.06	0.249166	4.24667	2.2e-05	8.2e-05	6.4288	12.8491	11.6605	15.9012	31.0955	35.7067	27.3636	33.7525
	CGB7	28.5332	1.06	0.234381	4.54333	5.5e-06	2.3e-05	12.8576	21.4151	14.8407	15.3333	37.3146	38.7673	56.0303	31.7069
	LOC105372497	10.4535	1.06	0.280107	3.77718	0.00016	0.00053	8.03601	2.85535	3.18015	3.40741	12.4382	19.3836	16.9394	17.3876
	CASZ1	547.836	1.05	0.0790407	13.2376	5.3e-40	1.3e-38	380.907	339.786	326.495	363.457	791.899	766.163	758.363	655.616
	HES2	1291.78	1.05	0.059385	17.6461	1.1e-69	5.1e-68	887.979	780.937	836.378	835.951	1650.13	1694.54	1916.76	1731.6
	LCP2	105.255	1.05	0.154008	6.81932	9.1e-12	6.5e-11	57.0556	61.3899	65.723	76.0988	117.126	132.625	169.394	162.626
	FRMPD4	21.9125	1.05	0.264898	3.98246	6.8e-05	0.00024	5.6252	15.7044	10.6005	13.0617	33.1685	54.0701	19.5454	23.5245
	VSIR	1062.41	1.05	0.0549515	19.0756	4e-81	2.2e-79	673.417	673.862	664.65	736.569	1430.39	1429.29	1463.3	1427.83
	LOC105376604	12.4302	1.05	0.273722	3.83283	0.00013	0.00043	7.2324	7.13837	4.24019	5.11112	19.6938	23.4644	18.2424	14.3192
	P2RX4	9775.42	1.05	0.0329622	31.7186	8.6e-221	2.2e-218	6349.25	6377.42	6313.65	6433.76	13255	13043.1	13701.4	12729.8
	CCNA1	3062.53	1.05	0.0615868	17.0851	1.9e-65	8.4e-64	2171.33	1931.64	1914.45	1901.9	4037.23	3687.99	4472	4383.73
	KIF26A	311.057	1.05	0.0934041	11.2467	2.4e-29	4.1e-28	209.74	214.151	195.049	182.864	396.986	390.733	456.06	442.874
	PTGER1	19.4239	1.05	0.269863	3.89254	9.9e-05	0.00034	12.054	5.71069	15.9007	4.54321	30.059	15.3029	39.0909	32.7297
	NUAK2	816.403	1.04	0.0719049	14.4343	3.1e-47	9.3e-46	554.484	506.824	492.923	559.383	1074.87	986.525	1192.27	1163.95
	ENPEP	10.9056	1.04	0.279189	3.739	0.00018	0.00061	8.03601	1.42767	5.30024	3.97531	21.7669	17.3432	13.0303	16.3648
	EBF1	87.3691	1.04	0.174902	5.92348	3.2e-09	1.8e-08	40.18	64.2453	40.2818	70.4198	118.163	135.685	127.697	102.28
	LINC02860	8.2511	1.04	0.283193	3.68911	0.00023	0.00074	2.4108	8.56604	0	1.1358	12.4382	11.2221	16.9394	13.2964
	SAT1	9830.4	1.04	0.0456057	22.7309	2.2e-114	2e-112	6559.79	6334.59	6365.59	6424.67	12192.5	12794.2	14045.4	13926.5
	LAYN	156.53	1.04	0.123594	8.39954	4.5e-17	4.5e-16	84.3781	109.931	102.825	103.926	217.669	185.675	222.818	225.017
	E2F7	4831.71	1.04	0.0392449	26.409	1.1e-153	1.6e-151	3031.98	3128.03	3268.13	3208.64	6658.58	6413.94	6685.84	6258.53
	C15orf48	19.9644	1.04	0.261478	3.96016	7.5e-05	0.00026	12.8576	9.99371	6.36029	11.9259	47.6798	26.525	20.8485	23.5245
	LOC105371125	4.27137	1.04	0.260079	3.98252	6.8e-05	0.00024	0	0	0	0.567902	6.2191	19.3836	3.90909	4.09121
	LIPG	7642.13	1.04	0.0341135	30.4498	1.2e-203	2.7e-201	5075.54	4812.69	4909.08	5164.5	10253.2	10253.9	10164.9	10503.2
	MIR6870	20.3062	1.04	0.252844	4.11192	3.9e-05	0.00014	15.2684	9.99371	6.36029	11.358	24.8764	36.7269	31.2727	26.5929
	ADAMTS9	2004.96	1.03	0.0512243	20.0858	9.8e-90	6.1e-88	1318.71	1294.9	1367.46	1274.37	2500.08	2819.81	2827.57	2636.79
	GPR156	21.8956	1.03	0.258578	3.97327	7.1e-05	0.00025	5.6252	15.7044	16.9608	9.65433	24.8764	24.4846	33.8788	43.9805
	IL6	985.179	1.03	0.0588006	17.4685	2.5e-68	1.1e-66	672.614	613.899	629.669	657.062	1233.46	1332.37	1370.79	1371.58
	GOLGA7B	23.4815	1.03	0.244408	4.22666	2.4e-05	8.9e-05	12.8576	8.56604	16.9608	13.0617	32.132	36.7269	43	24.5473
	KRTAP5-AS1	56.9532	1.03	0.198053	5.20781	1.9e-07	9.3e-07	41.7872	31.4088	36.0416	28.963	110.907	62.2316	71.6666	72.619
	GCH1	798.978	1.03	0.0635933	16.2324	3e-59	1.1e-57	550.466	525.384	490.802	517.926	1136.02	1003.87	1075	1092.35
	RGL3	10.1669	1.03	0.281055	3.66448	0.00025	0.00081	8.03601	2.85535	4.24019	2.27161	19.6938	14.2827	15.6364	14.3192
	VWA1	172.052	1.02	0.137513	7.42545	1.1e-13	9.1e-13	91.6105	121.352	114.485	113.012	217.669	186.695	298.394	233.199
	LAMC2	15799.9	1.02	0.0480553	21.3225	7e-101	5.3e-99	10715.2	10052.2	10295.2	10436.3	20597.7	19694.8	23448	21159.7
	HLA-B	34873.5	1.02	0.0465782	21.9809	4.4e-107	3.6e-105	22416.4	23790.7	22733.8	22738.2	47872.6	43308.1	51042.3	45086.2
	TBXAS1	61.945	1.02	0.179057	5.70791	1.1e-08	6.3e-08	38.5728	31.4088	32.8615	47.7037	76.7022	87.7364	97.7272	82.847
	PODXL	120104	1.02	0.0430761	23.7232	2.1e-124	2.1e-122	75476.6	83557.4	81185.9	75963.1	156181	157665	172231	158575
	KRTAP5-2	35.5424	1.02	0.222786	4.5779	4.7e-06	1.9e-05	26.5188	22.8428	21.201	14.1975	63.2275	39.7874	49.5151	47.0489
	OSGIN1	996.731	1.02	0.0763285	13.356	1.1e-40	2.7e-39	654.934	635.315	702.812	619.581	1566.18	1211.99	1329.09	1253.96
	CYP2J2	9.1673	1.01	0.28225	3.59406	0.00033	0.001	4.8216	0	0	5.67902	12.4382	10.2019	29.9697	10.228
	AK4	724.166	1.01	0.0667949	15.0963	1.7e-51	5.5e-50	469.303	441.151	474.902	517.359	988.837	941.636	934.272	1025.87
	LINC01145	57.0662	1.01	0.203547	4.94531	7.6e-07	3.5e-06	19.2864	32.8365	48.7622	38.6173	79.8118	62.2316	85.9999	88.9838
	CLDN12	712.534	1.01	0.0642671	15.6813	2e-55	7.1e-54	476.535	468.277	469.601	465.679	922.5	977.343	1020.27	900.066
	KLF9-DT	148.143	1.01	0.119549	8.42822	3.5e-17	3.5e-16	99.6465	87.0881	104.945	92.568	204.194	206.079	199.363	191.264
	LRFN5-DT	38.659	1.01	0.218379	4.63571	3.6e-06	1.5e-05	21.6972	17.1321	29.6814	22.7161	61.1545	51.0095	69.0606	36.8209
	MT1A	43.8981	1.01	0.199062	5.0912	3.6e-07	1.7e-06	30.5368	29.9811	23.3211	23.8519	54.9354	66.3124	69.0606	53.1857
	METRNL	3162.36	1.01	0.0445906	22.5784	7.1e-113	6.3e-111	2154.45	2035.86	2112.68	2073.41	4435.26	4054.24	4384.69	4048.25
	HSPA6	7.6254	1	0.282108	3.53442	0.00041	0.0013	2.4108	0	0	6.24692	14.5112	9.18172	14.3333	14.3192
	LOC105374947	90.4892	1	0.170626	5.8676	4.4e-09	2.5e-08	40.9836	68.5283	68.9031	53.3828	134.747	140.786	122.485	94.0978
	LOC105378106	22.1687	1	0.260765	3.81845	0.00013	0.00045	8.03601	9.99371	12.7206	15.9012	26.9494	28.5653	54.7272	20.4561
	FOLH1	642.895	1	0.071743	13.9238	4.5e-44	1.2e-42	373.674	472.56	432.5	430.47	892.441	857.981	856.09	827.447
	LINC02584	11.2927	1	0.281893	3.55776	0.00037	0.0012	2.4108	9.99371	2.1201	5.67902	25.9129	19.3836	15.6364	9.20522
	CD69	253.169	1	0.111511	9.00498	2.2e-19	2.5e-18	155.095	128.491	193.989	178.321	317.174	317.279	359.636	375.369
	SOCS1	134.618	1	0.15171	6.58824	4.5e-11	3e-10	75.5384	85.6604	69.9632	110.741	204.194	142.827	196.757	191.264
	LOC105371967	21.9591	1	0.250293	3.98969	6.6e-05	0.00023	6.4288	19.9874	13.7806	10.7901	31.0955	28.5653	31.2727	33.7525
	EML2-AS1	192.678	1	0.117924	8.49063	2.1e-17	2.1e-16	125.362	132.774	135.686	110.741	231.143	253.007	306.212	246.495
	CFHR3	56.0415	-1	0.200356	-4.96969	6.7e-07	3.1e-06	62.6808	68.5283	101.765	77.8025	40.4242	24.4846	28.6666	43.9805
	CADM2	13.6379	-1	0.275219	-3.63162	0.00028	0.00091	28.9296	17.1321	21.201	15.9012	8.29213	8.16153	1.30303	8.18242
	EPHA5	60.4508	-1	0.189377	-5.25492	1.5e-07	7.3e-07	80.3601	99.9371	84.8039	69.284	26.9494	49.9894	36.4848	35.7981
	HAND2	3.78556	-1	0.264785	-3.78054	0.00016	0.00053	9.64321	8.56604	4.24019	6.81482	0	1.02019	0	0
	PCDHB8	15.6155	-1	0.272275	-3.65796	0.00025	0.00083	18.4828	17.1321	31.8015	26.1235	4.14607	5.10095	7.81818	14.3192
	PCDHB9	37.1664	-1	0.239234	-4.16977	3e-05	0.00011	30.5368	47.1132	63.6029	69.284	24.8764	15.3029	31.2727	15.342
	ADGRG6	11095	-1	0.0363854	-27.5732	2.3e-167	4e-165	15153.5	14917.8	14945.6	14256	7388.29	7361.7	7693.09	7044.04
	LOC102723758	7.54594	-1	0.283529	-3.51663	0.00044	0.0014	14.4648	14.2767	10.6005	9.65433	2.07303	2.04038	5.21212	2.04561
	LPAR4	9.64395	-1	0.283212	-3.52891	0.00042	0.0013	6.4288	19.9874	19.0809	16.4692	3.10955	6.12115	3.90909	2.04561
	PRICKLE1	3252.6	-1	0.0394924	-25.2442	1.3e-140	1.6e-138	4456.77	4414.37	4233.83	4250.74	2228.51	2145.46	2185.18	2105.95
	FGF14	374.873	-1	0.0854162	-11.6662	1.9e-31	3.5e-30	498.232	452.572	548.045	508.84	248.764	246.886	235.848	259.792
	ACSM1	14.3589	-1	0.274643	-3.64516	0.00027	0.00087	27.3224	29.9811	12.7206	17.605	8.29213	8.16153	2.60606	8.18242
	ASF1B	297.968	-1	0.105009	-9.52322	1.7e-21	2.1e-20	388.139	429.73	394.338	394.124	239.435	175.473	158.97	203.538
	MN1	693.867	-1	0.0773432	-12.9552	2.2e-38	5e-37	935.391	1017.93	886.2	878.544	442.593	420.319	534.242	435.714
	PCDH10	5406.8	-1.01	0.0371753	-27.284	6.6e-164	1.1e-161	6980.88	7081.26	7474.4	7424.18	3590.49	3601.27	3484.3	3617.65
	MACC1	3.80579	-1.01	0.257839	-3.90728	9.3e-05	0.00032	8.83961	1.42767	11.6605	8.51853	0	0	0	0
	SNTG1	19.9549	-1.01	0.253545	-3.98543	6.7e-05	0.00024	27.3224	37.1195	28.6213	23.8519	12.4382	13.2625	7.81818	9.20522
	LINC02055	4.89969	-1.01	0.273894	-3.70568	0.00021	0.00069	4.8216	11.4214	11.6605	7.95062	0	2.04038	1.30303	0
	LINC02701	137.045	-1.01	0.132557	-7.63714	2.2e-14	1.9e-13	180.81	195.591	161.127	204.445	87.0674	75.4941	97.7272	94.0978
	KCNH3	145.618	-1.01	0.131068	-7.67578	1.6e-14	1.4e-13	232.241	194.164	174.908	186.272	84.9944	99.9787	100.333	92.0522
	FLRT2	10013.1	-1.01	0.0348204	-29.0981	3.8e-186	7.8e-184	13402.4	13373	13994.8	12849.9	6649.26	6534.32	6569.87	6731.06
	LOC105370994	100.576	-1.01	0.153014	-6.60551	4e-11	2.7e-10	149.47	151.333	121.906	126.074	77.7388	52.0297	67.7575	58.2997
	KIAA0754	2458.86	-1.02	0.140119	-7.26448	3.7e-13	2.9e-12	2974.93	3719.09	3946.56	2742.97	1663.61	1755.75	1536.27	1331.69
	ITGA10	6043.53	-1.02	0.0494217	-20.7279	1.9e-95	1.3e-93	8036.01	8418.99	8121.03	7897.81	3607.08	4302.14	4107.15	3858.01
	LOC100129434	328.618	-1.02	0.0927329	-11.007	3.5e-28	5.8e-27	468.499	421.164	437.8	445.803	214.559	248.927	187.636	204.561
	MEGF10	40.5075	-1.02	0.228012	-4.45324	8.5e-06	3.4e-05	71.5204	37.1195	58.3027	62.4692	31.0955	22.4442	10.4242	30.6841
	RNF182	142.379	-1.02	0.127534	-8.00286	1.2e-15	1.1e-14	192.061	197.019	196.109	186.84	98.4691	77.5345	108.151	82.847
	ENPP2	23.609	-1.02	0.251846	-4.05959	4.9e-05	0.00018	28.126	32.8365	37.1017	38.6173	15.5478	4.08076	18.2424	14.3192
	IFIT2	405.939	-1.02	0.0984385	-10.3726	3.3e-25	4.9e-24	623.594	462.566	581.967	522.47	248.764	260.149	246.273	301.727
	UCP2	560.128	-1.02	0.0714243	-14.3392	1.2e-46	3.7e-45	795.565	782.365	702.812	734.865	366.927	363.188	375.272	360.027
	C15orf62	153.336	-1.02	0.133735	-7.62796	2.4e-14	2e-13	212.954	204.157	180.208	235.679	83.9579	104.059	85.9999	119.668
	LINC00305	8.99595	-1.02	0.282288	-3.59911	0.00032	0.001	12.8576	14.2767	10.6005	19.3087	4.14607	4.08076	2.60606	4.09121
	NCR1	105.947	-1.02	0.149424	-6.80406	1e-11	7.2e-11	155.899	135.629	150.527	134.593	59.0815	53.0499	82.0909	76.7102
	FAM83D	992.979	-1.02	0.0750578	-13.5631	6.6e-42	1.7e-40	1301.03	1409.11	1312.34	1318.67	745.256	540.701	672.363	644.366
	AMPH	4.83823	-1.03	0.273838	-3.74446	0.00018	0.0006	8.03601	8.56604	11.6605	7.38272	0	3.06057	0	0
	MTUS1	14783.7	-1.03	0.0383481	-26.7597	9.5e-158	1.5e-155	19873	19410.6	20117.6	20001.5	9874.9	9016.45	9875.66	10100.2
	ANO2	569.675	-1.03	0.077339	-13.3256	1.6e-40	4e-39	735.294	809.491	816.237	718.396	365.89	413.177	344	354.912
	LOC112268195	190.806	-1.03	0.12432	-8.25263	1.5e-16	1.5e-15	211.347	265.547	303.174	258.395	124.382	135.685	113.364	114.554
	LIMCH1	992.421	-1.04	0.0689887	-15.0277	4.8e-51	1.5e-49	1349.25	1347.72	1355.8	1299.36	635.385	626.397	755.757	569.701
	LOC105378516	71.2331	-1.04	0.17535	-5.94002	2.8e-09	1.7e-08	103.664	94.2264	98.5845	98.8149	38.3511	45.9086	29.9697	60.3454
	TRHDE	15.8076	-1.04	0.271205	-3.83291	0.00013	0.00043	21.6972	28.5535	29.6814	16.4692	3.10955	8.16153	6.51515	12.2736
	HCAR1	12.6808	-1.04	0.282616	-3.67418	0.00024	0.00078	29.7332	11.4214	12.7206	26.6914	5.18258	9.18172	6.51515	0
	ABCA9	240.964	-1.04	0.106813	-9.72678	2.3e-22	3e-21	299.743	319.799	364.657	326.544	153.404	175.473	131.606	156.489
	LOC105376951	42.024	-1.05	0.209707	-5.01001	5.4e-07	2.5e-06	78.7529	48.5409	57.2426	52.247	24.8764	24.4846	23.4545	26.5929
	CMAHP	93.1505	-1.05	0.154488	-6.77155	1.3e-11	8.9e-11	114.915	132.774	130.386	133.457	60.118	43.8682	70.3636	59.3225
	SAMD12	84.4557	-1.05	0.153908	-6.79493	1.1e-11	7.6e-11	110.093	124.208	119.785	111.309	55.9719	47.949	52.1212	54.2085
	SERPING1	9.60515	-1.05	0.281406	-3.72181	0.0002	0.00065	15.2684	11.4214	18.0208	16.4692	4.14607	6.12115	1.30303	4.09121
	KLRG1	258.972	-1.05	0.0989071	-10.6266	2.2e-26	3.5e-25	343.137	382.616	319.075	364.025	157.551	165.271	164.182	175.922
	ITGBL1	650.366	-1.05	0.0740088	-14.1905	1e-45	3e-44	863.067	792.359	947.683	918.297	405.278	419.298	398.727	458.216
	C19orf73	166.887	-1.05	0.132612	-7.88503	3.1e-15	2.8e-14	210.543	278.396	231.091	195.358	104.688	116.302	110.757	87.961
	CFH	7272.94	-1.06	0.0318839	-33.1751	2.5e-241	7.1e-239	9750.09	9968.01	9875.41	9742.92	4727.55	4573.52	4723.48	4822.51
	DTL	278.399	-1.06	0.095757	-11.0889	1.4e-28	2.4e-27	368.853	368.34	386.918	393.556	195.902	170.372	155.06	188.196
	PRLH	6.33657	-1.06	0.281161	-3.75387	0.00017	0.00058	10.4468	15.7044	8.48039	9.65433	0	4.08076	1.30303	1.0228
	LINC01985	37.9514	-1.06	0.215703	-4.90514	9.3e-07	4.2e-06	45.0016	51.3962	55.1225	63.605	15.5478	28.5653	20.8485	23.5245
	NUAK1	3839.35	-1.06	0.037339	-28.3176	2.1e-176	3.8e-174	5218.58	5111.07	5311.9	5124.75	2517.7	2531.09	2513.54	2386.2
	LINC00907	8.41428	-1.06	0.283466	-3.74802	0.00018	0.00059	8.83961	14.2767	16.9608	15.9012	0	5.10095	5.21212	1.0228
	NLRP2	24.3656	-1.06	0.239056	-4.4147	1e-05	4e-05	36.9656	35.6918	34.9816	33.5062	12.4382	18.3634	11.7273	11.2508
	CLSPN	392.968	-1.07	0.103445	-10.387	2.8e-25	4.2e-24	486.982	633.887	552.285	483.852	267.421	256.068	199.363	263.883
	MMRN1	30230.3	-1.07	0.0351388	-30.4922	3.3e-204	7.6e-202	40816.5	41606.7	42285.3	39313.6	19743.6	18650.1	20064	19362.7
	KCNQ3	25.938	-1.07	0.24016	-4.4365	9.1e-06	3.6e-05	36.9656	42.8302	31.8015	38.6173	16.5843	15.3029	18.2424	7.15962
	LOC105369958	665.333	-1.07	0.0957892	-11.1594	6.4e-29	1.1e-27	888.782	986.522	1022.95	736.569	367.963	460.106	440.424	419.349
	EXTL1	18.9942	-1.08	0.264401	-4.09334	4.3e-05	0.00015	34.5548	31.4088	29.6814	19.8766	8.29213	14.2827	2.60606	11.2508
	PON3	26.0294	-1.08	0.239192	-4.51346	6.4e-06	2.6e-05	34.5548	38.5472	41.3419	36.9136	7.25562	18.3634	16.9394	14.3192
	TCIM	2872.32	-1.08	0.0439684	-24.5453	4.9e-133	5.5e-131	3850.85	3943.23	3909.46	3921.93	1833.6	1805.74	1735.64	1978.1
	PAK3	19.8415	-1.08	0.255543	-4.21401	2.5e-05	9.4e-05	23.3044	25.6981	34.9816	33.5062	12.4382	12.2423	10.4242	6.13682
	CCND2-AS1	19.0374	-1.08	0.257727	-4.17174	3e-05	0.00011	31.3404	22.8428	37.1017	22.1482	8.29213	10.2019	9.12121	11.2508
	GDF3	109.455	-1.08	0.162885	-6.61702	3.7e-11	2.5e-10	175.989	111.359	144.167	174.914	78.7753	54.0701	58.6363	77.733
	PCAT14	6.4771	-1.08	0.282918	-3.82199	0.00013	0.00045	11.2504	9.99371	10.6005	12.4938	3.10955	1.02019	1.30303	2.04561
	GALNT13	8.25229	-1.09	0.283524	-3.83987	0.00012	0.00042	17.6792	14.2767	8.48039	14.7654	3.10955	5.10095	2.60606	0
	ZNF608	1759.56	-1.09	0.0538019	-20.2991	1.3e-91	8.3e-90	2299.9	2448.46	2406.31	2452.77	1090.42	1236.47	1052.85	1089.28
	CD36	19.1534	-1.09	0.260314	-4.18682	2.8e-05	0.00011	26.5188	28.5535	33.9215	26.6914	14.5112	12.2423	2.60606	8.18242
	LOC102724434	309.586	-1.09	0.10646	-10.2771	8.9e-25	1.3e-23	413.051	415.453	439.92	436.149	242.545	186.695	148.545	194.332
	GABRB3	26.7752	-1.09	0.247589	-4.41304	1e-05	4e-05	32.144	32.8365	54.0625	38.6173	22.8034	11.2221	14.3333	8.18242
	CERNA1	96.4722	-1.09	0.150749	-7.19882	6.1e-13	4.7e-12	133.398	129.918	129.326	143.111	67.3736	60.1913	43	65.4594
	FAT4	3836.46	-1.1	0.179503	-6.10607	1e-09	6.1e-09	4292.03	6187.54	6703.75	4362.62	2385.03	2761.66	2044.45	1954.58
	ANLN	1598.76	-1.1	0.0779935	-14.0458	8.2e-45	2.3e-43	2123.92	2270	2287.58	2078.52	1233.46	973.262	878.242	945.07
	LRMDA	135.12	-1.1	0.134359	-8.18573	2.7e-16	2.6e-15	184.025	192.736	172.788	197.63	66.3371	96.9181	93.8181	76.7102
	MS4A6A	102.709	-1.1	0.143177	-7.68401	1.5e-14	1.3e-13	130.183	155.616	142.046	143.111	65.3006	58.1509	63.8484	63.4138
	TSPAN11	1084.61	-1.1	0.0541277	-20.3922	2e-92	1.3e-90	1463.36	1496.2	1456.51	1515.73	650.933	696.79	719.272	678.118
	DIO2	502.218	-1.1	0.0909299	-12.0711	1.5e-33	3e-32	721.633	675.289	659.35	694.544	268.458	284.633	389.606	324.228
	CYYR1	1039.77	-1.1	0.0536865	-20.5627	5.9e-94	4e-92	1441.66	1426.25	1396.08	1426	683.065	638.639	643.697	662.776
	RFTN2	161.765	-1.11	0.12141	-9.15737	5.3e-20	6.2e-19	208.133	227	226.85	234.543	102.615	90.797	88.606	115.577
	LOC105373451	12.2041	-1.11	0.279089	-3.98597	6.7e-05	0.00024	25.7152	14.2767	14.8407	22.7161	7.25562	2.04038	2.60606	8.18242
	ALPI	6.79582	-1.11	0.282849	-3.92255	8.8e-05	0.0003	14.4648	11.4214	11.6605	9.65433	1.03652	3.06057	0	3.06841
	ARPP21	16.0472	-1.11	0.266198	-4.18721	2.8e-05	0.00011	28.9296	19.9874	25.4412	23.284	11.4017	6.12115	9.12121	4.09121
	PCDHB10	99.3062	-1.11	0.147607	-7.54709	4.5e-14	3.7e-13	130.987	154.189	126.146	142.543	51.8258	59.1711	65.1515	64.4366
	CTTNBP2	5.88775	-1.11	0.27936	-3.98999	6.6e-05	0.00023	11.2504	14.2767	9.54044	7.38272	0	0	2.60606	2.04561
	MIR6843	48.0487	-1.11	0.194627	-5.67997	1.3e-08	7.4e-08	76.3421	64.2453	66.783	65.3087	29.0225	34.6865	23.4545	24.5473
	MAL2	20.8443	-1.11	0.26756	-4.15861	3.2e-05	0.00012	44.198	24.2704	27.5613	30.0988	6.2191	7.14134	22.1515	5.11401
	LOC105378298	32.6236	-1.11	0.219744	-5.06733	4e-07	1.9e-06	43.3944	51.3962	49.8223	44.2963	17.6208	17.3432	15.6364	21.4789
	AQP5	16.0047	-1.11	0.278445	-3.98396	6.8e-05	0.00024	24.108	38.5472	24.3811	14.7654	3.10955	13.2625	7.81818	2.04561
	CGNL1	3481.55	-1.11	0.0509089	-21.8796	4.1e-106	3.3e-104	4597.4	4962.59	4986.47	4547.19	2018.1	2340.32	2226.88	2173.46
	LINC01694	36.7131	-1.11	0.21898	-5.07002	4e-07	1.9e-06	59.4664	48.5409	39.2218	63.605	18.6573	21.424	18.2424	24.5473
	RSAD2	952.844	-1.12	0.0649308	-17.2657	8.5e-67	3.8e-65	1378.17	1243.5	1277.36	1332.3	597.034	540.701	664.545	589.134
	CXCL10	108.975	-1.12	0.15674	-7.14306	9.1e-13	7e-12	147.059	127.063	174.908	159.58	63.2275	45.9086	74.2727	79.7786
	LOC102724122	166.401	-1.12	0.122329	-9.15896	5.2e-20	6.1e-19	212.954	259.837	221.55	231.704	103.652	116.302	85.9999	99.2118
	ITGB8	511.551	-1.12	0.0775301	-14.4879	1.4e-47	4.3e-46	702.347	688.138	737.794	690.001	311.992	283.613	320.545	357.981
	PGAP4	992.96	-1.12	0.0788533	-14.1679	1.4e-45	4.1e-44	1358.08	1316.31	1225.42	1556.62	602.216	551.923	686.696	646.411
	PLCE1-AS1	5.384	-1.12	0.276444	-4.0602	4.9e-05	0.00018	10.4468	5.71069	15.9007	7.95062	0	2.04038	0	1.0228
	RAD51AP1	153.219	-1.12	0.136478	-8.22901	1.9e-16	1.8e-15	196.079	222.717	222.61	212.395	122.309	78.5547	96.4242	74.6646
	SERPINA5	23.6466	-1.12	0.249636	-4.48878	7.2e-06	2.9e-05	25.7152	37.1195	34.9816	42.0247	11.4017	10.2019	19.5454	8.18242
	SELP	686.408	-1.13	0.0804919	-14.0725	5.6e-45	1.6e-43	1039.06	878.019	954.044	916.593	424.972	360.127	446.939	471.512
	SLC26A4	65.658	-1.13	0.197661	-5.71734	1.1e-08	6e-08	89.1997	115.642	72.0833	99.3828	43.5337	53.0499	24.7576	27.6157
	GCNT1	1145.64	-1.13	0.060816	-18.5959	3.5e-77	1.8e-75	1580.68	1596.14	1602.79	1531.63	753.548	624.357	723.181	752.783
	FRRS1L	65.4527	-1.13	0.180661	-6.26149	3.8e-10	2.4e-09	81.1637	87.0881	102.825	99.3828	26.9494	37.7471	40.3939	48.0717
	MYZAP	1079.9	-1.13	0.0551938	-20.4351	8.2e-93	5.3e-91	1489.88	1520.47	1434.25	1495.85	628.129	694.75	690.606	685.278
	BRINP2	17.634	-1.14	0.262901	-4.35096	1.4e-05	5.3e-05	28.126	34.2642	20.1409	24.9877	6.2191	6.12115	13.0303	8.18242
	LOC105378858	68.0191	-1.14	0.176075	-6.49561	8.3e-11	5.4e-10	81.1637	92.7988	107.065	105.062	41.4607	47.949	33.8788	34.7753
	PDE6B	48.8655	-1.14	0.202959	-5.60778	2e-08	1.1e-07	73.9312	71.3837	80.5637	55.0865	22.8034	35.7067	29.9697	21.4789
	PCDH7	102.783	-1.14	0.147416	-7.71503	1.2e-14	1e-13	149.47	129.918	150.527	146.519	62.191	57.1307	50.8181	75.6874
	PEG10	1509.34	-1.14	0.0598708	-19.0477	6.9e-81	3.8e-79	1909.35	2147.22	2228.22	2051.26	997.129	962.04	888.666	890.861
	GNA14	281.707	-1.14	0.09982	-11.3801	5.3e-30	9.2e-29	388.139	358.346	418.719	394.124	178.281	143.847	185.03	187.173
	METTL7A	113.529	-1.14	0.140618	-8.13648	4.1e-16	3.9e-15	162.327	168.465	148.407	156.741	62.191	78.5547	74.2727	57.2769
	ZNF69	71.0759	-1.14	0.172068	-6.60189	4.1e-11	2.7e-10	95.6285	112.786	96.4644	98.8149	46.6433	47.949	27.3636	42.9577
	SELENBP1	292.723	-1.15	0.105506	-10.8947	1.2e-27	2e-26	432.337	405.459	352.996	437.852	173.098	168.331	158.97	212.743
	LINC02899	11.699	-1.15	0.283125	-4.06528	4.8e-05	0.00017	16.8756	8.56604	25.4412	26.1235	2.07303	1.02019	10.4242	3.06841
	LOC105374689	10.267	-1.15	0.281702	-4.0664	4.8e-05	0.00017	12.054	17.1321	20.1409	18.1729	4.14607	7.14134	1.30303	2.04561
	LINC01012	7.48047	-1.15	0.283473	-4.05366	5e-05	0.00018	18.4828	9.99371	9.54044	13.0617	2.07303	2.04038	2.60606	2.04561
	GIMAP8	3185.77	-1.15	0.0403134	-28.4837	1.9e-178	3.6e-176	4388.46	4448.63	4379.06	4371.71	2064.74	1878.17	1941.51	2013.9
	RTKN2	55.7666	-1.15	0.185635	-6.17629	6.6e-10	4e-09	72.324	87.0881	84.8039	73.8272	29.0225	34.6865	37.7879	26.5929
	LINC00701	5.31144	-1.15	0.274941	-4.17479	3e-05	0.00011	8.03601	8.56604	15.9007	7.38272	0	0	2.60606	0
	KIF5A	77.8232	-1.15	0.169006	-6.80029	1e-11	7.3e-11	110.093	125.635	91.1642	113.58	36.2781	40.8076	50.8181	54.2085
	TBX5-AS1	31.214	-1.15	0.234363	-4.90434	9.4e-07	4.2e-06	47.4124	57.1069	42.4019	37.4815	24.8764	12.2423	16.9394	11.2508
	HAPLN3	2252.91	-1.15	0.0496624	-23.1143	3.3e-118	3.1e-116	3240.12	3103.76	3004.18	3087.11	1372.35	1325.23	1527.15	1363.4
	ABCA8	22.5724	-1.15	0.253307	-4.52701	6e-06	2.4e-05	43.3944	32.8365	31.8015	28.3951	8.29213	14.2827	5.21212	16.3648
	ZNF334	181.922	-1.15	0.123929	-9.23949	2.5e-20	3e-19	272.421	231.283	236.391	272.025	84.9944	119.362	126.394	112.508
	TACSTD2	7279.7	-1.16	0.0461897	-25.0827	7.7e-139	9.4e-137	10069.9	10205	9932.65	10085.4	4794.93	4736.75	4234.85	4178.15
	MGC32805	61.9066	-1.16	0.183353	-6.34874	2.2e-10	1.4e-09	79.5565	114.214	82.6838	78.9383	33.1685	33.6663	35.1818	37.8437
	PCDHB7	78.9136	-1.16	0.17535	-6.5893	4.4e-11	3e-10	122.147	95.6541	95.4044	132.889	33.1685	49.9894	56.0303	46.0261
	GIMAP1	2490.42	-1.16	0.0398648	-29.0621	1.1e-185	2.2e-183	3473.97	3430.7	3425.02	3447.73	1558.92	1501.72	1510.21	1575.12
	LOC107984293	24.6682	-1.16	0.239273	-4.83551	1.3e-06	5.9e-06	40.9836	31.4088	38.1617	35.2099	13.4747	12.2423	15.6364	10.228
	PDCD4-AS1	111.774	-1.16	0.138865	-8.36832	5.8e-17	5.8e-16	151.88	148.478	174.908	153.333	66.3371	63.2518	66.4545	69.5506
	GUCY1A2	1278.78	-1.16	0.0850395	-13.6431	2.2e-42	5.7e-41	1565.41	1871.68	1955.79	1720.74	816.775	912.051	727.09	660.73
	KNL1	494.784	-1.16	0.111048	-10.4574	1.4e-25	2e-24	609.933	805.208	772.775	580.963	324.43	340.744	273.636	250.587
	ST8SIA2	7.24162	-1.16	0.282752	-4.10398	4.1e-05	0.00015	12.8576	8.56604	10.6005	18.7408	1.03652	2.04038	0	4.09121
	FAM66B	54.3633	-1.17	0.187124	-6.25512	4e-10	2.5e-09	84.3781	67.1006	79.5036	80.642	31.0955	29.5855	24.7576	37.8437
	LPAR1	27.8937	-1.17	0.232489	-5.01551	5.3e-07	2.5e-06	38.5728	48.5409	39.2218	39.1852	14.5112	14.2827	10.4242	18.4104
	IFIT1	4501.17	-1.17	0.0614178	-19.0955	2.8e-81	1.5e-79	6719.71	5754.95	6000.93	6538.25	3104.37	2592.3	2714.21	2584.62
	TSPAN8	65.1324	-1.17	0.195284	-6.01596	1.8e-09	1.1e-08	88.3961	98.5094	78.4436	109.605	20.7303	36.7269	36.4848	52.1629
	EPHB6	183.039	-1.18	0.115882	-10.2015	2e-24	2.8e-23	271.617	261.264	241.691	254.42	122.309	97.9383	96.4242	118.645
	NOTCH3	79.4067	-1.18	0.170256	-6.91211	4.8e-12	3.4e-11	116.522	102.792	115.545	116.42	54.9354	28.5653	53.4242	47.0489
	FAM89A	2311.87	-1.19	0.0484549	-24.4866	2.1e-132	2.3e-130	3231.28	3073.78	3291.45	3277.93	1460.45	1484.38	1308.24	1367.49
	GUCY1B1	362.372	-1.19	0.0858926	-13.8883	7.5e-44	2e-42	509.483	528.239	505.643	487.26	197.975	239.745	218.909	211.72
	PPP1R9A	36.4869	-1.19	0.233745	-5.11224	3.2e-07	1.5e-06	39.3764	61.3899	63.6029	53.3828	17.6208	10.2019	15.6364	30.6841
	PDGFRL	337.185	-1.19	0.0905552	-13.1931	9.6e-40	2.3e-38	482.964	439.723	455.821	506.568	204.194	188.735	224.121	195.355
	EBF3	37.3853	-1.19	0.215669	-5.4953	3.9e-08	2e-07	49.0196	45.6855	56.1826	67.0124	23.8399	18.3634	19.5454	19.4332
	CCDC178	70.6277	-1.19	0.16659	-7.12559	1e-12	7.9e-12	94.0213	101.365	102.825	105.062	44.5702	41.8278	36.4848	38.8665
	C20orf204	264.772	-1.19	0.101396	-11.7216	9.9e-32	1.8e-30	331.083	385.472	380.557	388.445	177.244	152.008	155.06	148.306
	CPA3	127.516	-1.2	0.141301	-8.49697	1.9e-17	2e-16	165.542	169.893	182.328	205.58	91.2135	66.3124	62.5454	76.7102
	ZNF467	355.267	-1.2	0.108589	-11.0354	2.6e-28	4.3e-27	538.412	561.076	446.28	453.754	205.23	166.291	235.848	235.245
	FSIP1	1899.44	-1.2	0.0714894	-16.7965	2.6e-63	1.1e-61	2352.94	2612.64	2837.75	2832.69	1134.99	1295.64	1015.06	1113.83
	RSPH6A	35.2316	-1.2	0.217826	-5.48866	4e-08	2.1e-07	45.0016	57.1069	53.0024	52.247	23.8399	14.2827	16.9394	19.4332
	VIT	39.8154	-1.21	0.217885	-5.53727	3.1e-08	1.6e-07	59.4664	51.3962	46.6421	76.0988	18.6573	20.4038	18.2424	27.6157
	GIMAP4	9147.4	-1.21	0.0371956	-32.5211	5.4e-232	1.4e-229	13127.6	12919	12641.1	12461.5	5695.66	5230.52	5437.54	5666.33
	CLU	8170.98	-1.21	0.0472159	-25.7074	9.7e-146	1.3e-143	11950.3	11174.4	11276.8	11345	4929.67	4530.67	5361.97	4798.99
	MAP2K6	945.327	-1.21	0.0709559	-17.0371	4.4e-65	1.9e-63	1288.98	1330.59	1453.33	1232.91	571.121	631.498	526.424	527.766
	SPOCK3	215.859	-1.22	0.117933	-10.3678	3.5e-25	5.1e-24	298.136	289.818	310.594	325.976	132.674	157.109	99.0302	113.531
	MGARP	437.714	-1.22	0.07768	-15.6992	1.5e-55	5.4e-54	599.486	653.874	607.408	602.544	265.348	249.947	268.424	254.678
	PCDHB14	150.641	-1.22	0.132263	-9.23364	2.6e-20	3.1e-19	233.044	224.145	180.208	218.642	70.4831	92.8374	88.606	97.1662
	GPR146	314.116	-1.22	0.0924312	-13.2105	7.6e-40	1.8e-38	455.641	429.73	417.659	464.544	171.025	194.856	204.576	174.899
	MEST	100.206	-1.23	0.14592	-8.43357	3.4e-17	3.4e-16	147.862	147.05	130.386	148.222	60.118	60.1913	49.5151	58.2997
	KCTD12	11837.7	-1.23	0.0490215	-25.0042	5.5e-138	6.6e-136	15998.1	16168.4	17039.2	17258	7561.39	7335.17	6942.54	6398.65
	MIR1182	354.355	-1.24	0.0948553	-13.0729	4.7e-39	1.1e-37	491.804	479.698	527.904	509.976	238.399	219.341	164.182	203.538
	LOC101928216	13.0488	-1.25	0.276806	-4.50443	6.7e-06	2.7e-05	27.3224	19.9874	23.3211	14.7654	3.10955	7.14134	2.60606	6.13682
	TNFSF10	2893.65	-1.25	0.053494	-23.358	1.1e-120	1.1e-118	4028.45	3747.64	4123.59	4429.07	1707.14	1696.58	1619.67	1797.06
	CXCL11	383.489	-1.25	0.103155	-12.1108	9.3e-34	1.9e-32	569.753	472.56	517.304	612.766	221.815	188.735	267.121	217.857
	C6orf141	1306.46	-1.25	0.052443	-23.8794	5e-126	5.3e-124	1851.5	1881.67	1821.16	1828.08	732.817	809.011	729.696	797.786
	GIMAP1-GIMAP5	1615.47	-1.25	0.0462937	-27.0579	3.1e-161	5e-159	2294.28	2237.16	2311.97	2277.29	973.289	953.878	913.424	962.457
	SPEF2	38.1514	-1.26	0.220462	-5.72678	1e-08	5.7e-08	60.27	55.6793	47.7022	64.7408	19.6938	26.525	9.12121	21.4789
	PCDHB11	19.7442	-1.26	0.259598	-4.86002	1.2e-06	5.2e-06	34.5548	39.9748	19.0809	30.0988	10.3652	9.18172	6.51515	8.18242
	OR1L8	70.5975	-1.26	0.176938	-7.13641	9.6e-13	7.3e-12	117.326	91.3711	93.2843	108.469	43.5337	28.5653	35.1818	47.0489
	MGMT	48.8915	-1.26	0.203523	-6.21251	5.2e-10	3.2e-09	73.1276	94.2264	58.3027	63.605	26.9494	20.4038	29.9697	24.5473
	TENM4	23.9637	-1.27	0.248388	-5.1016	3.4e-07	1.6e-06	32.144	47.1132	37.1017	31.2346	10.3652	6.12115	14.3333	13.2964
	TBX1	55.9349	-1.27	0.187981	-6.77566	1.2e-11	8.6e-11	93.2177	68.5283	82.6838	82.3458	31.0955	24.4846	36.4848	28.6385
	ALDH1A1	2162.47	-1.28	0.0522702	-24.4271	8.8e-132	9.8e-130	3171.81	2855.35	3010.54	3227.39	1288.39	1175.26	1273.06	1297.94
	FAP	225.35	-1.29	0.108304	-11.9045	1.1e-32	2.2e-31	315.011	309.805	333.915	331.087	105.725	131.605	149.848	125.805
	DACH1	1251.95	-1.29	0.0733961	-17.5116	1.2e-68	5.4e-67	1689.97	1877.39	1788.3	1786.05	719.343	788.608	582.454	783.467
	LUM	110.555	-1.3	0.153559	-8.44025	3.2e-17	3.2e-16	143.844	165.61	157.947	175.482	82.9213	53.0499	53.4242	52.1629
	SERTAD4	385.517	-1.31	0.0872281	-14.975	1.1e-50	3.4e-49	606.718	532.522	530.024	538.371	224.924	215.26	235.848	200.469
	CHRNA1	3268.36	-1.31	0.0456529	-28.6698	9.1e-181	1.8e-178	4596.6	4447.2	4704.49	4905.54	1786.95	1853.69	1876.36	1976.05
	ZNF660	27.0785	-1.31	0.236142	-5.56768	2.6e-08	1.4e-07	36.9656	47.1132	39.2218	43.1605	12.4382	12.2423	9.12121	16.3648
	HAPLN1	464.835	-1.31	0.0763234	-17.2032	2.5e-66	1.1e-64	644.488	653.874	677.371	688.297	271.567	249.947	258	275.134
	PCDHB13	180.262	-1.31	0.118791	-11.022	3e-28	5e-27	265.992	242.704	269.252	260.667	93.2865	114.261	112.061	83.8698
	WDFY4	521.525	-1.31	0.0732103	-17.9111	9.7e-72	4.7e-70	727.258	719.547	764.295	774.618	295.407	283.613	294.485	312.978
	CBFA2T3	355.8	-1.31	0.0957161	-13.6757	1.4e-42	3.6e-41	540.02	499.686	492.923	512.815	234.253	218.321	169.394	178.99
	TIMP3	13.5959	-1.31	0.275552	-4.75762	2e-06	8.5e-06	19.2864	17.1321	32.8615	20.4445	6.2191	4.08076	2.60606	6.13682
	CRYBG1	2748.8	-1.32	0.0567546	-23.2662	9.8e-120	9.4e-118	3828.35	3866.14	4071.65	3981.56	1751.71	1602.72	1459.39	1428.86
	SESN3	487.966	-1.32	0.0855197	-15.4672	5.8e-54	1.9e-52	633.237	776.654	709.172	691.704	293.334	249.947	254.091	295.59
	DACT3	210.673	-1.32	0.127382	-10.3304	5.1e-25	7.5e-24	343.941	255.553	307.414	310.642	145.112	91.8172	122.485	108.417
	TNR	38.4726	-1.33	0.217689	-6.11329	9.8e-10	5.9e-09	73.9312	54.2516	51.9424	52.8149	16.5843	22.4442	14.3333	21.4789
	SELL	197.425	-1.33	0.128516	-10.3841	2.9e-25	4.3e-24	288.493	295.528	253.352	309.506	138.893	82.6355	110.757	100.235
	SULT1C4	1220.14	-1.33	0.0566794	-23.4882	5.4e-122	5.4e-120	1804.89	1650.39	1724.7	1819.56	660.261	735.558	681.484	684.255
	GIMAP5	766.116	-1.33	0.0619656	-21.4299	7e-102	5.3e-100	1100.93	1087.89	1093.97	1114.22	450.885	410.117	420.878	450.033
	CRISPLD1	288.535	-1.33	0.100607	-13.22	6.7e-40	1.6e-38	434.748	385.472	396.458	447.507	183.463	166.291	151.151	143.192
	SNAP25	22.9561	-1.33	0.255519	-5.21257	1.9e-07	9.1e-07	38.5728	27.1258	38.1617	40.8889	17.6208	7.14134	3.90909	10.228
	COL21A1	20.969	-1.34	0.25406	-5.2883	1.2e-07	6.2e-07	31.3404	38.5472	34.9816	27.2593	8.29213	7.14134	13.0303	7.15962
	FILIP1	536.93	-1.34	0.0741905	-18.0377	9.9e-73	4.9e-71	733.687	769.516	792.916	794.495	318.211	291.775	316.636	278.202
	MROCKI	68.5206	-1.34	0.197216	-6.77372	1.3e-11	8.8e-11	90.8069	111.359	98.5845	107.333	24.8764	19.3836	50.8181	45.0033
	PRSS2	14.7248	-1.34	0.269981	-4.95924	7.1e-07	3.3e-06	24.9116	24.2704	25.4412	21.0124	3.10955	6.12115	7.81818	5.11401
	MCM10	151.296	-1.35	0.167767	-8.0573	7.8e-16	7.3e-15	147.059	306.95	218.37	224.321	90.177	76.5143	65.1515	81.8242
	TAS1R1	265.333	-1.36	0.120244	-11.3141	1.1e-29	1.9e-28	406.622	432.585	373.137	337.902	181.39	144.867	131.606	114.554
	LOC105377896	46.2247	-1.36	0.199961	-6.78082	1.2e-11	8.3e-11	67.5024	59.9623	80.5637	69.284	21.7669	25.5048	24.7576	20.4561
	FAM111B	187.007	-1.37	0.137439	-9.98159	1.8e-23	2.5e-22	212.151	286.962	284.093	316.321	116.09	100.999	78.1818	101.257
	SNCAIP	983.883	-1.38	0.0622957	-22.2153	2.4e-109	2.1e-107	1415.94	1444.81	1485.13	1368.08	533.806	514.176	510.788	598.34
	TRIL	34.5754	-1.38	0.235742	-5.85063	4.9e-09	2.8e-08	56.252	61.3899	30.7414	65.3087	12.4382	14.2827	20.8485	15.342
	CYP26A1	26.5831	-1.38	0.266145	-5.18367	2.2e-07	1.1e-06	51.4304	39.9748	55.1225	26.6914	4.14607	14.2827	2.60606	18.4104
	CCND2	276.759	-1.38	0.099801	-13.8499	1.3e-43	3.4e-42	425.908	378.333	422.959	384.469	146.149	142.827	173.303	140.124
	APOD	115.845	-1.39	0.150102	-9.27542	1.8e-20	2.1e-19	179.203	152.761	166.428	186.272	42.4972	72.4336	58.6363	68.5278
	CAMK1D	49.4679	-1.39	0.195386	-7.10316	1.2e-12	9.2e-12	81.1637	69.956	80.5637	67.0124	22.8034	27.5452	22.1515	24.5473
	ARHGAP28-AS1	18.8539	-1.39	0.268304	-5.17191	2.3e-07	1.1e-06	20.8936	28.5535	43.462	30.0988	2.07303	6.12115	10.4242	9.20522
	BCHE	1101.5	-1.4	0.0601972	-23.2451	1.6e-119	1.5e-117	1590.33	1547.6	1538.13	1726.42	615.691	584.569	629.363	579.929
	SKA3	209.957	-1.4	0.132119	-10.5839	3.5e-26	5.5e-25	327.065	244.132	336.035	328.815	145.112	102.019	100.333	96.1434
	LOC105379461	36.9806	-1.4	0.225602	-6.2225	4.9e-10	3e-09	59.4664	62.8176	66.783	39.7531	14.5112	16.3231	20.8485	15.342
	GDF7	791.92	-1.41	0.0687452	-20.475	3.6e-93	2.4e-91	1231.12	1126.43	1178.77	1081.28	421.862	394.814	461.272	439.805
	CCL28	27.3505	-1.41	0.247613	-5.70971	1.1e-08	6.2e-08	29.7332	58.5346	34.9816	50.5433	9.32865	12.2423	9.12121	14.3192
	LOC105375446	19.8152	-1.41	0.264207	-5.34577	9e-08	4.5e-07	24.108	29.9811	29.6814	44.2963	4.14607	7.14134	13.0303	6.13682
	ABCA6	1033.1	-1.42	0.066492	-21.3968	1.4e-101	1.1e-99	1470.59	1393.41	1654.74	1521.41	542.098	519.277	562.909	600.385
	KCND2	27.6548	-1.43	0.243831	-5.85398	4.8e-09	2.7e-08	35.3584	54.2516	44.522	40.8889	15.5478	11.2221	14.3333	5.11401
	LOC101929727	10.9926	-1.43	0.280681	-5.0868	3.6e-07	1.7e-06	19.2864	18.5598	16.9608	21.5803	2.07303	2.04038	1.30303	6.13682
	KC6	11.4585	-1.43	0.281104	-5.09487	3.5e-07	1.7e-06	16.072	27.1258	20.1409	17.0371	4.14607	5.10095	0	2.04561
	SNX10	130.622	-1.44	0.139827	-10.2721	9.4e-25	1.4e-23	181.614	215.579	191.869	189.111	58.0449	57.1307	67.7575	83.8698
	LOC105375304	242.032	-1.44	0.114567	-12.5941	2.3e-36	4.9e-35	343.941	356.918	380.557	353.235	104.688	159.15	106.848	130.919
	C14orf132	62.6949	-1.44	0.198954	-7.21595	5.4e-13	4.2e-12	102.861	65.673	94.3443	116.988	21.7669	27.5452	41.6969	30.6841
	NDN	23.5068	-1.44	0.257505	-5.59043	2.3e-08	1.2e-07	45.8052	31.4088	34.9816	39.7531	17.6208	9.18172	5.21212	4.09121
	WNT9A	816.457	-1.45	0.0604409	-23.9831	4.2e-127	4.4e-125	1166.83	1236.36	1186.19	1207.93	429.118	443.783	433.909	427.531
	FBXO25	229.171	-1.45	0.109564	-13.2322	5.7e-40	1.4e-38	331.887	315.516	333.915	371.976	109.871	108.14	134.212	127.85
	LHX6	2135.71	-1.45	0.0467399	-30.9621	1.7e-210	4.3e-208	3285.12	3096.62	3042.34	3099.61	1190.96	1101.81	1120.61	1148.61
	BGN	17036.9	-1.45	0.0526303	-27.5596	3.4e-167	5.8e-165	26267.3	24294.7	24549.7	24900.8	9204.27	7949.33	9625.48	9503.88
	MCTP2	108.059	-1.45	0.155791	-9.33519	1e-20	1.2e-19	175.185	159.899	149.467	164.692	41.4607	58.1509	43	72.619
	PNMA8A	246.423	-1.45	0.110622	-13.1512	1.7e-39	3.9e-38	388.943	331.22	365.717	375.383	130.601	124.463	101.636	153.42
	S100A7A	21.0932	-1.46	0.25801	-5.64676	1.6e-08	8.9e-08	42.5908	29.9811	39.2218	24.9877	6.2191	8.16153	10.4242	7.15962
	FABP4	1926.94	-1.46	0.0571643	-25.4883	2.7e-143	3.5e-141	2638.22	2868.2	3072.02	2753.19	950.486	1033.45	1080.21	1019.73
	LOC105376085	5.74594	-1.46	0.277424	-5.274	1.3e-07	6.6e-07	8.83961	11.4214	13.7806	11.9259	0	0	0	0
	KCNMA1	294.319	-1.46	0.103579	-14.0571	7e-45	1.9e-43	468.499	411.17	442.04	420.247	124.382	180.574	151.151	156.489
	TLX1	27.1546	-1.46	0.245729	-5.94795	2.7e-09	1.6e-08	36.9656	39.9748	56.1826	40.8889	15.5478	14.2827	5.21212	8.18242
	EMILIN1	240.644	-1.47	0.10492	-14.0507	7.6e-45	2.1e-43	347.959	342.642	375.257	362.889	138.893	123.443	127.697	106.371
	CCR4	18.1649	-1.47	0.264781	-5.56864	2.6e-08	1.4e-07	28.9296	31.4088	25.4412	34.642	7.25562	10.2019	1.30303	6.13682
	PCDHB16	36.8021	-1.47	0.220411	-6.67439	2.5e-11	1.7e-10	62.6808	51.3962	48.7622	65.3087	13.4747	16.3231	22.1515	14.3192
	SLC8A2	133.322	-1.47	0.141492	-10.4158	2.1e-25	3.1e-24	212.151	192.736	197.169	195.358	79.8118	53.0499	82.0909	54.2085
	PITX1	72.9501	-1.48	0.174844	-8.45891	2.7e-17	2.7e-16	103.664	135.629	95.4044	109.605	34.2051	39.7874	32.5757	32.7297
	B4GALNT4	261.886	-1.48	0.106029	-13.9676	2.5e-44	6.7e-43	413.854	399.748	349.816	395.26	116.09	141.807	125.091	153.42
	RUNX1T1	767.151	-1.51	0.0627426	-24.0287	1.4e-127	1.5e-125	1137.09	1163.55	1095.03	1159.09	403.205	393.794	403.939	381.505
	PCSK1	1029.64	-1.53	0.0641266	-23.8871	4.2e-126	4.4e-124	1530.86	1389.13	1627.17	1591.26	520.331	499.894	525.121	553.336
	TTC29	40.1726	-1.54	0.219913	-6.98099	2.9e-12	2.2e-11	60.27	54.2516	57.2426	81.21	14.5112	18.3634	13.0303	22.5017
	NHS	10.3325	-1.54	0.281987	-5.44557	5.2e-08	2.7e-07	24.108	17.1321	15.9007	17.0371	2.07303	3.06057	1.30303	2.04561
	ACKR4	197.097	-1.55	0.114251	-13.5482	8.1e-42	2e-40	282.064	276.969	324.375	304.963	90.177	97.9383	99.0302	101.257
	LRRC17	914.471	-1.55	0.0718111	-21.6374	8e-104	6.2e-102	1324.33	1373.42	1350.5	1428.27	399.059	427.46	523.818	488.9
	MYO5C	1245.15	-1.55	0.068474	-22.7017	4.3e-114	3.9e-112	1827.39	1835.99	1949.43	1854.77	698.612	671.286	526.424	597.317
	CXCL6	814.539	-1.56	0.0869447	-17.8869	1.5e-71	7.3e-70	1339.6	1157.84	1110.93	1279.48	379.365	342.784	480.818	425.486
	HCN1	61.189	-1.57	0.189042	-8.31853	8.9e-17	8.7e-16	90.0033	112.786	86.924	92.0001	21.7669	36.7269	24.7576	24.5473
	THSD7A	832.445	-1.57	0.0674122	-23.2793	7.2e-120	7e-118	1160.4	1343.44	1286.9	1215.31	432.228	422.359	400.03	398.893
	SUGT1P4-STRA6LP	58.5246	-1.58	0.191297	-8.27134	1.3e-16	1.3e-15	77.1457	88.5157	104.945	94.8396	23.8399	21.424	24.7576	32.7297
	LINC00648	31.8119	-1.62	0.240659	-6.73656	1.6e-11	1.1e-10	43.3944	67.1006	53.0024	44.2963	10.3652	14.2827	16.9394	5.11401
	PBX1	289.271	-1.66	0.100383	-16.5474	1.7e-61	6.8e-60	429.123	456.855	446.28	445.235	157.551	135.685	109.454	133.987
	KIT	3598	-1.69	0.0538301	-31.3324	1.7e-215	4.2e-213	5136.61	5409.45	5797.4	5672.2	1530.94	1804.72	1731.73	1700.92
	GCHFR	170.39	-1.69	0.133003	-12.7193	4.6e-37	1e-35	250.723	264.12	260.772	285.087	93.2865	85.696	50.8181	72.619
	NCAM2	233.254	-1.71	0.109951	-15.5374	1.9e-54	6.6e-53	335.905	368.34	348.756	391.284	110.907	112.221	105.545	93.075
	SSPOP	70.0783	-1.73	0.182754	-9.49208	2.3e-21	2.8e-20	109.29	108.503	133.566	96.5433	26.9494	27.5452	23.4545	34.7753
	GNAQ	20375.8	-1.73	0.0462835	-37.4623	3e-307	1e-304	31755.1	33456.1	31579.9	28779	9909.1	9049.09	9260.63	9217.5
	ECMXP	38.2356	-1.73	0.220971	-7.84395	4.4e-15	3.9e-14	62.6808	61.3899	64.663	61.3334	12.4382	21.424	11.7273	10.228
	CLEC4GP1	193.397	-1.73	0.130817	-13.2624	3.8e-40	9.1e-39	338.316	306.95	293.633	271.457	63.2275	88.7566	79.4848	105.349
	CPXM1	911.049	-1.76	0.0652403	-26.9397	7.5e-160	1.2e-157	1515.59	1359.14	1335.66	1431.68	390.767	413.177	426.091	416.281
	NCOA2	184.345	-1.78	0.138782	-12.8127	1.4e-37	3.1e-36	292.511	291.245	278.793	299.284	96.3961	80.5951	89.909	46.0261
	CST1	49.5251	-1.79	0.215027	-8.33943	7.5e-17	7.4e-16	79.5565	62.8176	89.0441	92.568	18.6573	8.16153	20.8485	24.5473
	TDRP	20.7654	-1.81	0.262259	-6.91293	4.7e-12	3.4e-11	29.7332	37.1195	42.4019	35.7778	6.2191	3.06057	2.60606	9.20522
	FGF13	158.197	-1.81	0.135775	-13.327	1.6e-40	3.9e-39	282.867	202.73	254.412	260.099	70.4831	62.2316	70.3636	62.391
	ARHGAP28	635.219	-1.81	0.0941265	-19.2601	1.2e-82	6.6e-81	845.388	990.805	1052.63	1100.59	253.947	322.38	244.97	271.043
	FSTL5	345.363	-1.82	0.113483	-16.0288	8e-58	3e-56	586.628	526.811	489.742	573.013	168.952	102.019	160.273	155.466
	SUGT1P4-STRA6LP-CCDC180	89.2235	-1.82	0.169696	-10.7262	7.7e-27	1.2e-25	128.576	134.201	150.527	157.877	27.986	28.5653	48.2121	37.8437
	PLXNA4	378.745	-1.83	0.106406	-17.2301	1.6e-66	7.1e-65	556.092	628.176	639.209	567.902	201.084	129.564	166.788	141.147
	CRHBP	9.8642	-1.85	0.283521	-6.52898	6.6e-11	4.4e-10	13.6612	21.4151	19.0809	22.7161	0	2.04038	0	0
	AMOT	61.8455	-1.85	0.201205	-9.17651	4.5e-20	5.2e-19	86.7889	118.497	98.5845	102.79	35.2416	22.4442	13.0303	17.3876
	MYRIP	994.95	-1.86	0.0757289	-24.5936	1.5e-133	1.7e-131	1594.34	1471.93	1592.19	1619.66	483.017	452.965	346.606	398.893
	SSUH2	34.735	-1.91	0.240169	-7.96494	1.7e-15	1.5e-14	37.7692	65.673	67.8431	65.8766	7.25562	9.18172	13.0303	11.2508
	PTCH2	525.522	-1.92	0.108551	-17.6916	4.9e-70	2.3e-68	879.943	952.258	796.096	734.865	158.587	256.068	222.818	203.538
	PCDHB2	78.0754	-1.94	0.178842	-10.8269	2.6e-27	4.1e-26	151.077	118.497	112.365	129.482	33.1685	28.5653	29.9697	21.4789
	SOX11	33.9605	-1.95	0.235687	-8.29178	1.1e-16	1.1e-15	49.0196	51.3962	74.2034	57.3581	8.29213	10.2019	13.0303	8.18242
	PCDHB12	31.1906	-1.96	0.237547	-8.26003	1.5e-16	1.4e-15	54.6448	51.3962	50.8823	57.3581	9.32865	13.2625	6.51515	6.13682
	CCDC180	59.1107	-1.96	0.197696	-9.93166	3e-23	4.1e-22	90.0033	92.7988	98.5845	110.173	19.6938	17.3432	29.9697	14.3192
	CYP1A1	206.363	-1.97	0.136124	-14.5028	1.2e-47	3.5e-46	352.781	356.918	252.292	377.655	78.7753	87.7364	69.0606	75.6874
	CPS1	75.8033	-1.99	0.181073	-10.9712	5.3e-28	8.6e-27	130.183	129.918	119.785	123.235	26.9494	34.6865	13.0303	28.6385
	GIMAP7	1179.41	-2.02	0.0587916	-34.3603	9.9e-259	3.1e-256	1921.41	1780.31	1951.55	1935.41	455.031	439.702	469.091	482.763
	DIRAS3	164.114	-2.03	0.131781	-15.4076	1.5e-53	4.9e-52	266.795	249.843	297.874	257.827	57.0084	53.0499	59.9394	70.5734
	VCAN	41.0802	-2.04	0.229982	-8.85261	8.5e-19	9.4e-18	71.5204	48.5409	90.1041	72.1235	11.4017	8.16153	10.4242	16.3648
	AMTN	248.816	-2.09	0.117936	-17.6871	5.3e-70	2.5e-68	400.997	401.176	410.239	417.976	71.5197	73.4537	101.636	113.531
	DNAH8	155.43	-2.09	0.228583	-9.1344	6.6e-20	7.7e-19	272.421	262.692	292.573	244.766	59.0815	26.525	26.0606	59.3225
	NPTX1	50.3101	-2.1	0.217924	-9.6244	6.3e-22	8e-21	92.4141	79.9497	73.1433	98.8149	6.2191	21.424	18.2424	12.2736
	GPC5	234.344	-2.16	0.117095	-18.4885	2.6e-76	1.3e-74	397.782	389.755	360.416	402.642	91.2135	61.2115	89.909	81.8242
	GUCY1A1	201.795	-2.17	0.12228	-17.7544	1.6e-70	7.6e-69	313.404	358.346	318.015	349.26	58.0449	69.373	74.2727	73.6418
	SLC7A14	70.524	-2.18	0.192334	-11.3421	8.1e-30	1.4e-28	142.237	97.0818	129.326	111.877	15.5478	21.424	22.1515	24.5473
	NRK	171.24	-2.29	0.135925	-16.8817	6.1e-64	2.6e-62	285.278	274.113	328.615	269.185	60.118	48.9692	58.6363	45.0033
	ITGA11	128.009	-2.32	0.152752	-15.2111	3e-52	9.8e-51	209.74	198.447	222.61	242.494	39.3876	46.9288	28.6666	35.7981
	ZNF711	157.887	-2.36	0.137589	-17.1583	5.4e-66	2.4e-64	289.296	264.12	259.712	262.939	49.7528	38.7673	44.303	54.2085
	FOXG1	15.2227	-2.39	0.279679	-8.55779	1.2e-17	1.2e-16	26.5188	28.5535	32.8615	31.8025	0	0	0	2.04561
	DCAF12L1	21.3222	-2.4	0.274167	-8.74536	2.2e-18	2.4e-17	52.234	24.2704	40.2818	46.5679	5.18258	2.04038	0	0
	DHRS2	18.0583	-2.4	0.277155	-8.64605	5.3e-18	5.7e-17	43.3944	37.1195	24.3811	34.642	0	1.02019	3.90909	0
	TRO	171.442	-2.41	0.139738	-17.2348	1.5e-66	6.5e-65	309.386	262.692	308.474	294.173	34.2051	62.2316	48.2121	52.1629
	GDF6	127.775	-2.53	0.17015	-14.8676	5.3e-50	1.7e-48	272.421	202.73	230.031	189.111	29.0225	35.7067	41.6969	21.4789
	LOC107986830	21.9424	-2.7	0.274623	-9.84693	7.1e-23	9.4e-22	32.144	39.9748	58.3027	42.0247	2.07303	1.02019	0	0
	RGS7BP	56.6301	-3.05	0.231204	-13.1954	9.3e-40	2.2e-38	104.468	79.9497	130.386	111.877	10.3652	2.04038	7.81818	6.13682

## Sheet: Fig 5d  
Figure 5d
Kegg and GO-Biological processes
analyzed with ShinyGO		Enrichment FDR	-Log10 (FDR)	nGenes	Pathway genes	Fold enrichment	Pathway	URL	genes
http://bioinformatics.sdstate.edu/go/	GO-BP	9.12313e-08	7.03986	53	748	2.65378	Vasculature development	http://amigo.geneontology.org/amigo/term/GO:0001944	TBXA2R TYMP SH2D2A PTGS2 ANGPT2 HMOX1 ISM1 JAG1 KLF5 FLT1 UNC5B CALCA VEGFA FGF1 ERRFI1 CTH F3 TNFAIP3 EGR1 NR4A1 IL1B SIX1 ADM2 LIF DLL4 SAT1 LDLR NOTCH2 HEY2 IL6 KLF4 ENPEP ITGAX RSPO3 ADAM8 ADAMTS1 XDH ADAMTS9 CITED2 HEY1 E2F7 CXCL8 JUNB COL8A2 HPSE FOSL1 SPHK1 EGR3 NOG THBS2 WNT7B COL15A1 GREM1
	GO-BP	1.31062e-07	6.88252	47	635	2.80792	Blood vessel morphogenesis	http://amigo.geneontology.org/amigo/term/GO:0048514	TBXA2R TYMP SH2D2A PTGS2 ANGPT2 HMOX1 ISM1 JAG1 KLF5 FLT1 UNC5B VEGFA FGF1 F3 TNFAIP3 NR4A1 IL1B SIX1 ADM2 DLL4 SAT1 LDLR NOTCH2 HEY2 IL6 KLF4 ENPEP ITGAX RSPO3 ADAM8 ADAMTS1 XDH ADAMTS9 CITED2 HEY1 E2F7 CXCL8 JUNB COL8A2 HPSE SPHK1 EGR3 NOG THBS2 WNT7B COL15A1 GREM1
	GO-BP	3.04599e-06	5.51627	39	544	2.72471	Angiogenesis	http://amigo.geneontology.org/amigo/term/GO:0001525	TBXA2R TYMP SH2D2A PTGS2 ANGPT2 HMOX1 ISM1 JAG1 KLF5 FLT1 UNC5B VEGFA FGF1 F3 TNFAIP3 NR4A1 IL1B ADM2 DLL4 SAT1 NOTCH2 IL6 KLF4 ENPEP ITGAX RSPO3 ADAM8 ADAMTS1 ADAMTS9 HEY1 E2F7 CXCL8 COL8A2 HPSE SPHK1 EGR3 THBS2 COL15A1 GREM1
	GO-BP	1.53581e-05	4.81366	44	950	2.3625	Inflammatory response	http://amigo.geneontology.org/amigo/term/GO:0006954	TBXA2R IGF1 BIRC3 TNIP3 GAL PTGS2 ADCYAP1R1 PTHLH HMOX1 RELB P2RX1 CALCA BCL6 F3 TNFAIP3 SPP1 GPR83 IL1B BMP2 ADM2 IRF5 LDLR IRAK2 NOTCH2 IL6 KLF4 TLR2 DUSP10 NFKBIZ TSLP ADAM8 PTGER1 NLRP3 CXCL5 LRFN5 BDKRB2 CXCL8 CEBPB NUPR1 SPHK1 GNG2 C2CD4A METRNL SEMA7A
	GO-BP	0.00012287	3.91055	48	944	2.05661	MAPK cascade	http://amigo.geneontology.org/amigo/term/GO:0000165	IGF1 KITLG TRAF1 IL11 FLT1 NECAB2 JAK3 AREG PTPN6 VEGFA HBEGF FGF1 WWC1 FGF12 ERRFI1 DUSP1 IL1B BMP2 LIF PLVAP GDF15 IRAK2 NOTCH2 EPHA7 IL6 KLF4 DUSP5 FGF5 DUSP10 REN PTPN7 IGFBP3 IL2RG ADAM8 XDH FGFR4 ATF3 DACT1 KISS1 P2RY6 SPHK1 SPRY4 WNT7B FGF16 NTRK1 RGL3 LBH SEMA7A
	GO-BP	0.000825283	3.0834	38	1569	2.05896	G protein-coupled receptor signaling pathway	http://amigo.geneontology.org/amigo/term/GO:0007186	TBXA2R DGKG GAL ADCYAP1R1 PTHLH NECAB2 CA2 CXCL12 RASD1 AREG CALCA PTPN6 GPR83 ADM2 ARHGEF16 ANO1 RGS16 PTGER1 CXCL16 CXCL5 BDKRB2 CXCL8 GPRC5C KISS1 P2RY6 GPR156 SPHK1 GPR3 NXPH4 RGS7 PMCH GPR132 NPW LPAR5 GNG2 CGB7 SCG5 DGKD
	KEGG	0.00329627	2.48198	20	294	2.81501	Cytokine-cytokine receptor interaction	http://www.genome.jp/kegg-bin/show_pathway?hsa04060	TNFRSF9 IL11 IL12RB1 IL21R TNFSF8 CXCL12 IL13RA2 IL1B CD70 BMP2 LIF GDF15 NGF IL6 INHBE TSLP IL2RG CXCL16 CXCL5 CXCL8
	KEGG	0.00636903	2.19593	18	192	2.79204	Transcriptional misregulation in cancer	http://www.genome.jp/kegg-bin/show_pathway?hsa05202	IGF1 BIRC3 TRAF1 FLT1 PLAT BCL6 SIX1 CCNA1 IL6 BCL2A1 NFKBIZ IGFBP3 CXCL8 PTCRA CEBPB ETV4 NUPR1 NTRK1
	KEGG	0.0367551	1.43468	8	84	3.80027	Complement and coagulation cascades	http://www.genome.jp/kegg-bin/show_pathway?hsa04610	PLAUR PLAT F3 ITGAX BDKRB2 C1S CD55 SERPINB2
	KEGG	0.0403005	1.39469	17	240	2.26683	Calcium signaling pathway	http://www.genome.jp/kegg-bin/show_pathway?hsa04020	TBXA2R ATP2A3 P2RX5 FLT1 GRIN2D P2RX1 VEGFA FGF1 NGF P2RX4 FGF5 FGFR4 PTGER1 BDKRB2 SPHK1 FGF16 NTRK1
	KEGG	0.0488874	1.3108	22	294	1.9672	MAPK signaling pathway	http://www.genome.jp/kegg-bin/show_pathway?hsa04010	IGF1 KITLG NFKB2 ANGPT2 FLT1 RELB AREG VEGFA FGF1 PLA2G4A DUSP1 NR4A1 IL1B NGF DUSP5 FGF5 DUSP10 PTPN7 FGFR4 HSPA6 FGF16 NTRK1

## Sheet: Fig 5e
Figure 5e
Real time PCR		FLT1			ANGPT2			ANGPT1			IL1B			IL6			CXCL8			ICAM1			SELE			SERPINE2			SERPINB2			PLAUR			PLAT			THBD			F3			TFPI
Fold change of gene expression normalized to iEC GNAQ-WT		iEC GNAQ-WT	iEC GNAQ-Q209L		iEC GNAQ-WT	iEC GNAQ-Q209L		iEC GNAQ-WT	iEC GNAQ-Q209L		iEC GNAQ-WT	iEC GNAQ-Q209L		iEC GNAQ-WT	iEC GNAQ-Q209L		iEC GNAQ-WT	iEC GNAQ-Q209L		iEC GNAQ-WT	iEC GNAQ-Q209L		iEC GNAQ-WT	iEC GNAQ-Q209L		iEC GNAQ-WT	iEC GNAQ-Q209L		iEC GNAQ-WT	iEC GNAQ-Q209L		iEC GNAQ-WT	iEC GNAQ-Q209L		iEC GNAQ-WT	iEC GNAQ-Q209L		iEC GNAQ-WT	iEC GNAQ-Q209L		iEC GNAQ-WT	iEC GNAQ-Q209L		iEC GNAQ-WT	Q209L
Each sample was measured in technical duplicates	#1	0.723687	2.66567		0.889367	8.21602		0.677322	0.337035		0.830789	88.8713		0.723193	13.111		0.808025	25.8172		0.707183	9.56602		0.749722	35.8925		0.948316	3.28799		0.576219	4.71891		0.713526	4.26269		0.844324	1.76477		0.683625	2.80446		0.594991	2.80831		0.953584	0.07058
Each datapoint represents the average value for one independent experiment (n=4 per group)	#2	0.958861	1.68158		1.02925	7.11528		1.02628	0.358763		0.890568	65.3766		1.09657	13.156		0.94903	23.8969		0.998489	6.40703		1.07244	27.0079		0.917862	3.61677		1.08493	2.62252		1.09915	3.68371		0.881311	1.06808		0.855028	1.55991		0.929063	2.18435		0.800623	0.111431
	#3	1.18616	2.13263		1.06466	7.26152		1.26874	0.343497		1.23044	74.3857		1.31147	13.8722		1.21161	25.1154		1.33504	6.50548		1.08022	26.7965		1.00052	3.70054		1.32134	3.29205		1.21685	3.06184		1.28864	1.63934		1.35461	1.55272		1.31335	3.16068		1.33581	0.296563
	#4	1.21493	3.31187		1.02609	10.4181		1.13388	0.371976		1.09845	95.7499		0.961501	14.6485		1.07629	25.3699		1.06079	9.60183		1.15137	32.686		1.14827	4.82987		1.21059	2.89434		1.04784	4.66601		1.04287	2.0361		1.26296	2.03353		1.37741	4.46755		0.980548	0.203025

## Sheet: Fig 5f-g
Figure 5f			Western Blot in Figure 5f																Western Blot for quantification in Fig 5g															Western Blot for quantification in Fig 5g
anti GNAQ																			Repeat 1															Repeat 2
anti GAPDH
anti pERK
anti tERK
anti pAKT
anti tAKT
Fig 5g
Quantification of pERK/total ERK signal
from 3 independend expreiments
	pERK/tERK (ratio)
		WT No Dox	WT 0.25 Dox	WT 0.5 Dox	WT 1.0 Dox	WT 2.0 Dox	WT Dox + 5nM tram	WT Dox + 10nM tram	Mutant No Dox	Mutant 0.25 Dox	Mutant 0.5 Dox	Mutant 1.0 Dox	Mutant 2.0 Dox	Mutant Dox + 5nM tram	Mutant Dox + 10nM tram
	#1	1	1.26205	1.03454	0.981879	0.9649	0	0	1.44431	2.99831	4.5085	6.81186	7.09597	1.24405	0.398394
	#2	1	0.839716	0.550414	0.528829	0.755852	0.046502	0.052513	2.18655	3.39048	4.36216	4.58747	4.91796	0.318425	0.065833
	#3	1	0.952172	0.564315	0.613863	0.950012	0.10689	0.027681	2.71264	4.02801	5.72237	5.50053	5.63713	0.388954	0.094932

## Sheet: Fig 6
Figure 6c
		ERG+ cells/mm^2	Control	#1 GNAQ	#2 GNAQ	#3 GNAQ	#4 GNAQ	#5 GNAQ	#6 GNAQ	#7 GNAQ	#8 GNAQ	#9 GNAQ
				242.14	313.592	252.064	160.765	196.491	285.805	180.613	299.698	178.628
			Mutant	#1	#2	#3	#4	#5	#6	#7	#8	#9
				377.104	444.089	345.348	488.25	473.861	476.342	344.025	591.458	367.18
		pERK+ EC (%)	Control	#1 GNAQ	#2 GNAQ	#3 GNAQ	#4 GNAQ	#5 GNAQ	#6 GNAQ	#7 GNAQ	#8 GNAQ	#9 GNAQ
				0	0.632911	7.87402	0	1.0101	0.694444	0	5.96026	0
			Mutant	#1	#2	#3	#4	#5	#6	#7	#8	#9
				10.5263	2.7933	0	10.5691	24.6073	5.83333	21.1538	7.04698	7.02703
		ki67+ EC (%)	Control	#1 GNAQ	#2 GNAQ	#3 GNAQ	#4 GNAQ	#5 GNAQ	#6 GNAQ	#7 GNAQ	#8 GNAQ	#9 GNAQ
				0.819672	2.53165	3.93701	2.46914	1.0101	2.08333	0	1.3245	1.11111
			Mutant	#1	#2	#3	#4	#5	#6	#7	#8	#9
				13.1579	2.23464	13.7931	10.9756	30.8901	2.08333	2.88462	7.71812	3.78378
		pERK+ ki67+ EC (%)	Control	#1 GNAQ	#2 GNAQ	#3 GNAQ	#4 GNAQ	#5 GNAQ	#6 GNAQ	#7 GNAQ	#8 GNAQ	#9 GNAQ
				0	0	0.787402	0	0	0	0	0.662252	0
			Mutant	#1	#2	#3	#4	#5	#6	#7	#8
				2.10526	1.11732	0	3.65854	0	1.92308	0.671141	0
Figure 6g
For each patient tissue …images were quantified and averaged		Vascular area (%)	Control (foreskin)Tissue	#1	#2	#3	#4	#5
Each datapoint # represents average values from one independent patient				11.1742	7.28382	6.25907	8.94099	6.08936
			Pyogenic Granuloma Tissue	#1
				30.4308
		pERK+ EC/mm^2	Control (foreskin)Tissue	#1	#2	#3	#4	#5
				0	88.4943	0	108.916	34.8176
				#1
			Pyogenic Granuloma Tissue	578.973
		ki67+ EC/mm^2	Control (foreskin)Tissue	#1	#2	#3	#4	#5
				400.6	606.515	493.97	626.659	213.322
			Pyogenic Granuloma Tissue	#1
				997.073
		pERK+ki67+ EC/mm^2	Control (foreskin)Tissue	#1	#2	#3	#4	#5
				0	60.1002	0	54.4578	34.8176
			Pyogenic Granuloma Tissue	#1
				389.12

## Sheet: Fig 7
Fig 7c
	Vessel size distribution	Vehicle treated		#1	#2	#3	#4	#5	#6	#7
			small (<100μm^2)	68.2148	61.2472	80.6788	73.9726	72.9124	77.9264	84.99
			large (>100μm^2)	31.7852	38.7528	19.3211	26.0274	27.0876	22.0736	15.01
		Trametinib treated		#1	#2	#3	#4	#5	#6	#7	#8
			small (<100μm^2)	87.91	85.95	90.81	81.47	84.83	81.79	84.22	80.03
			large (>100μm^2)	12.09	14.05	9.193	18.53	15.17	18.21	15.78	19.97
Fig 7d	Vessel density			#1	#2	#3	#4	#5	#6	#7
			Vehicle treated	254.014	170.711	141.845	204.975	208.463	225.775	251.735
				#1	#2	#3	#4	#5	#6	#7	#8
			Trametinib treated	242.492	101.913	146.886	160.102	163.382	142.05	196.376	155.468
	Vascular area (%)			#1	#2	#3	#4	#5	#6	#7
			Vehicle treated	3.95728	3.57885	1.92471	2.39964	3.30212	2.75178	2.45939
				#1	#2	#3	#4	#5	#6	#7	#8
			Trametinib treated	1.75643	0.721304	0.938703	1.8355	1.97587	1.56916	1.55704	1.64092
Fig 7f
	Vessel diameter			#1	#2	#3	#4	#5	#6	#7
			Vehicle treated	9.515	11.661	9.343	8	9.476	8.242	9.342
				#1	#2	#3	#4	#5	#6	#7	#8
			Trametinib treated	5.228	4.532	6.039	5.699	5.915	6.88	6.774	6.715
	Vascular area			#1	#2	#3	#4	#5	#6	#7
			Vehicle treated	25.024	25.965	16.97	26.669	18.129	24.069	19.319
				#1	#2	#3	#4	#5	#6	#7	#8
			Trametinib treated	23.28	12.275	12.276	13.255	14.166	19.247	11.024	15.96
	Tufts/vascular area (number/mm^2)			#1	#2	#3	#4	#5	#6	#7
			Vehicle treated	186.704	216.959	265.796	234.102	238.497	300.377	282.511
				#1	#2	#3	#4	#5	#6	#7	#8
			Trametinib treated	40.8494	53.8931	60.6271	137.251	280.188	237.161	37.5053	158.026
	Tuft are/vascular area (%)			#1	#2	#3	#4	#5	#6	#7
			Vehicle treated	21.539	20.3311	17.8	19.4	24.2	23.3189	26.9
				#1	#2	#3	#4	#5	#6	#7	#8
			Trametinib treated	1.72	2.27	3.54	5.93	11.1	10.1	1.68477	7.68
Fig 7h
	EdU+ EC (%)			#1	#2	#3	#4	#5	#6	#7
			Vehicle treated	10.7061	9.51056	15.6582	10.4975	15.8514	7.75249	11.5884
				#1	#2	#3	#4	#5	#6	#7	#8
			Trametinib treated	0	0.150376	0	0.122699	0.563482	0.767045	0	0.377261
Figure 7j
	Extravascated RBCs/mm^2			#1	#2	#3	#4	#5	#6	#7
			Vehicle treated	79.4045	49.6278	57.072	54.5906	136.476	94.2928	168.734
				#1	#2	#3	#4	#5	#6	#7	#8
			Trametinib treated	9.92556	17.3697	12.4069	14.8883	9.92556	12.4069	17.3697	4.96278
Figure 7k
	Platelets			#1	#2	#3	#4	#5	#6	#7
			Vehicle treated	480	747	430	520	666	371	516
				#1	#2	#3	#4	#5	#6	#7	#8
			Trametinib treated	473	728	519	846	721	774	639	879
	D-Dimer (ng/mL)			#1	#2	#3	#4	#5	#6	#7
			Vehicle treated	79.3193	96.3178	110.228	104.031	60.9335	92.2084	127.936
				#1	#2	#3	#4	#5	#6	#7	#8
			Trametinib treated	52.4745	81.385	62.1097	58.2067	69.3317	54.9911	53.069	87.7028
Figure 7l
Western Blot Trametinib treatment
Figure 7m						iEC GNAQ-Q209L
Heatmap of tpm values	gene	WT_1	WT_2	WT_3	WT_4	Vehicle_1	Vehicle_2	Vehicle_3	Vehicle_4	Tram_1	Tram_2	Tram_3	Tram_4
	FLT1	27.4	27.2	31.3	31.2	79.3	79.1	79.8	80.5	25.4	28.2	27.1	29.1
	SPRY4	11.4	11.3	12	12.6	33.7	35.4	34.8	35.5	8.7	9.1	9	9.4
	IL1B	0.6	0.2	0.6	1	28.8	29.6	27	28.5	1.9	2.4	2.7	3
	BDKRB2	0.8	0.9	0.9	1.1	2.7	2.5	3.7	3.7	0.5	0.7	0.6	0.6
	NLRP3	0.4	0.2	0.3	0.3	0.8	0.6	0.6	0.7	0.3	0.3	0.2	0.4
	BMP2	27	20.1	22.9	27.5	92.7	92.3	96.2	88.2	27.8	26.1	28.3	28.9
	JAG1	51.6	48	53.9	53.1	141.3	142.8	158.9	157.9	64.4	64.1	65.5	67.6
	DLL4	39.5	36.6	40.1	45.2	93	95.7	95.5	97.5	25.4	29.4	27.8	29.7
	ANGPT2	56	52.8	60.1	61.9	169.7	167	163.5	166	55.8	56.3	55	56.8
	STC1	6.2	6.2	7.7	7.7	524.6	510.6	661.1	595.6	87.3	109.2	116.8	135.5
	ADAMTS9	5	4.4	5.1	5.1	9.3	10.4	9.8	9.6	2.7	2.9	2.7	3.1
	KCNF1	0.7	0.2	0.1	0.7	1.6	2.4	2.5	2.6	0.7	0.9	0.9	0.3
	KCNA6	0	0.1	0	0	0.3	0.2	0.2	0.2	0	0.1	0.1	0.1
Figure 7n		Days elapsed	Vehicle	Trametinib	Control tram
Survuval	#1 (Vehicle)	11	1
	#2 (Vehicle)	11	1
	#3 (Vehicle)	11	1
	#4 (Vehicle)	11	1
	#5 (Vehicle)	12	1
	#6 (Vehicle)	12	1
	#7 (Vehicle)	14	1
	#8 (Vehicle)	17	1
	#1 (Tram)	13		1
	#2 (Tram)	14		1
	#3 (Tram)	15		1
	#4 (Tram)	15		1
	#5 (Tram)	24		1
	#6 (Tram)	22		1
	#7 (Tram)	26		1
	#8 (Tram)	26		1
	#9 (Tram)	22		1
	#1 iCdh5 (tram)	26			0
	#2 iCdh5 (tram)	26			0
	#3 iCdh5 (tram)	26			0

[truncated: 17 more sheets: Suppl Fig S2c, Suppl Fig S3, Suppl Fig S4, Suppl Fig S5, Suppl Fig S6, Suppl Fig S7, Suppl Fig S8, Suppl Fig S9, Suppl Fig S10, Suppl Fig S11, Suppl Fig S12, Suppl Fig S14, Suppl Fig 15, Suppl Fig 16, Suppl Fig 17, Suppl Fig S18, Sheet1]
